# Supplementary material for: Association between resilience and advance care planning during the COVID-19 pandemic in Japan: a nationwide cross-sectional study
Source: Sci Rep. 2023 Jan 25;13:1371. doi: 10.1038/s41598-023-28663-4 (PMC9876997; doi:10.1038/s41598-023-28663-4)
Supplement: Supplementary file 1 — Supplementary Information 1. [file 41598_2023_28663_MOESM1_ESM.xls]

## Sheet: Sheet1
runno	agecat	ht	dm	hl	strk	mcin	angi	heartf	eye	respi	gastroi	kidn	panc	urol	hemat	limbd	rheum	backp	shoul	skind	neurod	psyc	endoc	gyne	cancer	otherd	nodis	otherdi	careex	rs_1	rs_2	rs_3	rs_4	rs_5	rs_6	covilt_1	covilt_2	covilt_3	covilt_4	covilt_5	covilt_6	covilt_7	covilt_8	covilt_9	covilt_10	covidstr	covidanx	stcp_1	stcp_2
1	6	0	0	0	0	0	0	0	1	0	0	0	0	0	0	0	0	0	0	0	0	0	0	0	0	0	0		2	4	2	4	2	4	4	1	1	1	1	1	2	1	1	1	1	3	3	3	5
2	6	0	0	0	0	0	0	0	0	0	0	0	0	0	0	0	0	0	0	0	0	0	0	0	0	0	1		1	5	1	5	1	5	1	2	1	1	1	1	2	1	1	1	2	2	3	3	1
3	5	0	1	1	0	0	0	0	0	0	0	0	0	0	0	0	0	0	0	0	0	0	0	0	0	0	0		1	4	1	5	1	3	4	2	3	1	1	1	3	1	1	1	2	4	4	1	1
4	6	0	0	0	0	0	0	0	0	0	0	0	0	0	0	0	0	0	0	0	0	0	0	0	0	0	1		1	4	1	4	2	5	2	1	1	1	1	3	2	1	1	1	3	2	2	2	3
5	8	0	0	0	0	0	0	0	0	0	0	0	0	0	0	0	0	0	0	0	0	0	0	0	0	0	1		1	5	5	5	5	5	5	3	3	3	3	3	3	3	3	3	3	1	1	5	5
6	7	0	0	0	0	0	0	0	0	0	0	0	0	0	0	0	0	0	0	0	0	0	0	0	1	0	0		1	5	2	5	1	5	1	1	1	1	1	1	2	1	1	3	1	1	1	4	2
7	7	0	0	0	1	0	0	0	0	0	0	0	0	0	0	0	0	0	0	0	0	0	0	0	0	0	0		2	4	2	4	2	4	2	2	3	1	1	1	2	2	1	1	3	3	2	2	2
8	5	0	0	0	0	0	0	0	0	0	0	0	0	0	0	0	0	0	0	0	0	0	0	0	0	0	1		4	5	1	5	1	5	1	1	1	1	1	1	3	1	1	1	1	3	2	5	1
9	5	0	0	0	0	0	0	0	0	0	0	0	0	0	0	0	0	0	0	0	0	0	0	0	0	0	1		1	3	3	3	3	3	3	1	2	1	1	1	2	1	1	1	2	5	5	1	1
10	6	0	0	0	0	0	0	0	1	0	0	0	0	0	0	0	0	0	0	0	0	0	0	0	0	0	0		1	4	2	4	2	4	2	3	3	1	1	3	2	1	3	3	3	3	2	1	1
11	7	1	0	1	0	0	1	0	0	0	1	0	0	0	0	0	0	0	0	0	0	0	0	0	0	0	0		1	5	2	5	3	5	3	1	1	1	1	1	2	1	1	1	2	2	3	4	1
12	6	0	0	1	0	0	0	0	0	0	1	0	0	0	1	0	0	1	1	0	0	0	0	1	0	0	0		4	4	2	4	2	4	3	1	1	1	1	1	2	1	1	1	2	4	3	3	3
13	7	0	1	0	0	0	0	0	0	0	0	0	0	0	0	0	1	0	0	0	0	0	0	0	0	0	0		3	3	2	4	2	4	2	1	3	1	1	1	2	1	1	1	3	4	4	1	1
14	7	0	1	0	0	0	0	0	0	0	0	0	0	0	0	0	0	0	0	0	0	0	0	0	0	0	0		1	4	2	4	4	4	2	1	1	1	1	1	2	1	1	1	3	4	4	2	2
15	6	0	0	0	0	0	0	0	0	0	0	0	0	0	0	0	0	0	0	0	0	0	0	0	0	0	1		2	4	3	3	2	3	2	1	1	1	1	1	2	1	1	1	2	3	3	1	1
16	8	1	1	0	0	0	0	0	1	0	1	1	0	0	0	0	0	1	0	0	0	0	0	0	0	0	0		1	4	3	3	3	4	3	1	1	1	1	1	2	1	1	1	2	3	3	2	1
17	7	0	0	0	0	0	0	0	0	0	0	0	0	0	0	0	0	0	0	0	0	0	0	0	0	0	1		1	5	1	5	1	5	1	1	1	1	1	1	2	1	1	1	3	1	5	1	1
18	7	0	0	0	0	0	0	0	0	0	0	0	0	0	0	0	0	0	0	0	0	0	0	0	0	0	1		1	3	4	3	4	4	3	1	1	1	1	1	2	1	1	1	1	2	3	2	1
19	6	0	0	0	0	0	0	0	0	0	0	0	0	0	0	0	0	0	0	0	0	0	0	0	0	0	1		1	3	3	3	2	4	3	3	3	1	1	2	2	1	1	1	3	2	2	1	1
20	5	0	0	0	0	0	0	0	0	0	0	0	0	0	0	0	0	0	0	0	0	0	0	0	0	0	1		2	3	4	1	4	1	4	1	1	1	1	2	2	2	1	1	1	2	2	1	1
21	6	0	0	0	0	0	0	0	1	0	0	0	0	0	0	0	0	0	0	0	0	0	0	0	0	0	0		2	3	4	3	2	2	2	3	3	1	1	1	2	2	3	3	3	3	3	3	1
22	6	0	0	0	0	0	0	0	0	0	0	0	0	0	0	0	0	0	0	0	0	0	0	0	0	0	1		1	3	2	3	2	4	3	1	1	1	1	3	2	1	1	1	2	2	3	1	1
23	7	1	0	1	0	0	0	0	0	0	0	0	0	0	0	0	0	0	0	0	0	0	0	0	0	0	0		1	4	3	3	2	4	1	1	1	1	1	1	2	1	1	1	2	1	1	4	4
24	7	0	0	1	0	0	0	0	0	0	0	0	0	0	0	0	0	0	0	0	0	0	0	0	0	0	0		2	4	2	4	2	4	3	1	1	1	1	2	2	1	1	1	2	2	2	1	1
25	5	0	0	0	0	0	0	0	0	0	0	0	0	0	0	0	0	1	1	0	0	0	0	0	0	0	0		2	4	4	4	4	4	4	1	1	1	1	1	2	1	1	1	2	4	4	4	1
26	7	1	0	0	0	0	0	0	1	0	0	0	0	0	0	0	0	0	0	1	0	0	0	0	1	0	0		2	3	2	4	3	4	2	1	1	1	1	1	2	1	1	1	2	3	3	4	2
27	8	0	1	0	0	0	0	0	0	0	1	0	0	0	0	0	0	0	0	0	0	0	0	0	1	0	0		1	4	2	4	2	4	2	1	1	1	1	2	2	1	1	1	2	3	2	4	1
28	8	0	0	0	0	0	0	0	0	0	0	0	0	0	0	0	0	1	0	0	0	0	0	0	0	0	0		1	4	2	4	3	4	2	1	2	1	1	1	2	1	1	2	2	3	4	3	2
29	5	1	1	0	0	0	0	0	0	0	0	0	0	0	0	0	0	0	0	0	0	0	0	0	0	0	0		2	5	1	5	1	5	1	1	1	1	1	1	2	1	1	1	3	1	2	3	2
30	7	0	0	0	0	0	0	0	0	0	0	0	0	0	0	0	0	0	0	0	0	0	0	0	0	0	1		2	4	2	4	2	5	2	1	2	1	1	1	2	1	1	1	2	4	5	2	1
31	7	0	0	0	0	0	0	0	0	0	1	0	0	0	0	0	0	0	0	0	0	0	0	0	0	0	0		1	2	5	2	5	4	3	1	1	1	1	1	2	1	1	1	3	5	3	3	1
32	7	0	0	1	0	0	0	0	0	0	0	0	0	0	0	0	0	0	0	0	0	0	0	0	0	0	0		1	4	3	3	3	4	2	2	1	1	1	1	2	1	1	1	2	4	3	2	1
33	6	0	0	0	0	0	0	0	0	0	0	0	0	0	0	0	0	0	0	0	0	0	1	0	0	0	0		1	5	2	5	1	5	1	3	1	1	1	2	2	1	1	1	2	2	2	1	1
34	6	0	0	0	0	0	0	0	0	0	0	0	0	0	0	0	0	0	0	0	0	0	0	0	0	1	0	Sudden deafness	1	3	4	2	3	3	4	1	3	1	1	3	3	1	1	1	1	3	2	2	2
35	6	0	0	0	0	0	0	0	0	0	0	0	0	0	0	0	0	0	0	0	0	0	0	0	0	0	1		1	4	2	4	2	4	3	1	3	1	1	2	2	1	1	1	3	2	2	2	1
36	6	0	0	1	0	0	0	0	1	0	1	0	1	0	0	0	0	1	1	0	0	0	0	0	0	0	0		1	4	3	3	3	4	3	1	1	1	1	2	2	1	1	1	3	4	3	2	5
37	6	1	0	0	0	0	0	0	1	1	0	0	0	1	0	0	0	1	0	0	0	0	0	0	0	0	0		1	3	2	4	2	4	2	1	1	1	1	2	2	1	1	1	2	3	5	1	1
38	6	0	1	0	0	0	0	0	0	0	0	0	0	0	0	0	0	0	0	0	0	0	0	0	0	0	0		2	4	2	4	2	4	2	2	2	1	1	3	2	1	1	1	2	2	2	3	2
39	6	0	1	0	0	0	0	0	0	0	0	0	0	0	0	0	0	0	0	0	0	0	0	0	0	0	0		1	4	2	5	2	4	3	1	1	1	1	1	2	1	1	1	2	2	2	3	2
40	7	0	0	0	0	0	0	0	1	0	0	0	0	0	0	0	0	1	0	0	0	0	0	0	0	0	0		4	4	2	4	2	4	2	1	1	1	1	2	2	1	1	2	2	2	2	2	1
41	8	1	1	1	0	0	0	0	1	0	0	0	0	1	0	0	0	1	0	0	0	0	0	0	0	0	0		1	2	4	2	4	3	4	1	1	1	1	2	2	1	1	1	2	4	3	4	3
42	6	0	0	0	0	0	0	0	0	0	0	0	0	0	0	0	0	0	0	0	0	0	0	0	0	0	1		4	4	4	4	4	4	4	1	1	1	1	1	2	1	1	1	2	3	3	2	1
43	5	1	0	1	0	0	0	0	0	0	1	0	0	0	0	0	0	0	0	0	0	1	0	0	0	0	0		2	3	4	2	4	3	3	1	1	1	1	1	2	1	1	1	3	4	5	3	3
44	7	0	0	0	0	0	0	0	0	0	0	0	0	0	0	0	0	0	0	0	0	0	0	0	0	0	1		1	4	1	5	1	5	3	3	2	1	1	1	2	1	1	1	2	1	2	4	1
45	7	0	0	0	0	0	0	0	0	0	0	0	0	0	0	0	0	1	0	0	0	0	0	0	0	0	0		1	4	1	3	2	5	2	1	1	1	1	3	2	1	3	1	2	1	4	1	1
46	7	0	0	0	0	0	0	0	0	0	1	0	0	0	0	1	0	0	0	0	0	0	0	0	0	0	0		1	3	3	3	3	4	3	1	1	1	1	1	2	1	1	1	3	3	3	3	1
47	7	1	0	1	0	0	0	0	1	1	0	0	0	0	0	0	0	0	0	0	0	0	0	0	0	0	0		1	3	4	4	3	4	4	1	1	1	1	2	2	1	1	3	3	5	3	1	3
48	7	1	0	0	0	0	0	0	0	0	0	0	0	0	0	0	0	0	0	0	0	0	0	0	0	0	0		1	4	1	4	2	2	2	1	1	1	1	1	2	1	1	1	2	2	2	2	1
49	8	0	0	0	1	0	0	0	1	0	0	0	0	0	0	0	0	0	0	0	0	0	0	0	0	0	0		1	2	4	2	4	2	4	1	1	1	1	1	3	3	1	3	3	5	5	2	1
50	7	1	0	0	0	0	0	0	0	0	0	0	0	0	0	0	0	0	0	0	0	0	0	0	0	0	0		1	2	4	2	4	3	3	1	3	1	1	1	2	1	1	1	2	3	2	4	1
51	5	0	0	0	0	0	0	0	0	0	0	0	0	0	0	0	0	0	0	0	0	0	0	0	0	0	1		1	5	2	4	3	5	2	1	1	1	1	1	2	1	1	1	2	2	2	3	1
52	7	0	0	0	0	0	0	0	0	0	0	0	0	0	0	0	0	0	0	0	0	0	0	0	0	0	1		1	3	3	2	3	3	3	2	2	2	1	1	2	3	1	1	3	3	3	2	1
53	6	0	0	0	0	0	0	0	0	0	0	0	0	0	0	0	0	0	0	0	0	0	0	0	0	0	1		1	3	2	3	2	3	3	3	3	1	1	2	2	1	1	1	3	2	2	1	1
54	7	1	0	1	0	0	0	0	0	0	0	0	0	0	0	0	0	0	0	0	0	0	0	0	0	0	0		1	4	3	3	3	4	3	1	1	1	1	1	2	1	1	1	3	2	5	3	3
55	6	0	0	0	0	0	0	0	0	0	0	0	0	0	0	0	0	0	0	0	0	0	0	0	0	0	1		2	1	5	2	5	1	5	1	1	1	1	1	2	1	1	1	2	3	3	3	1
56	5	0	0	0	0	0	0	0	0	0	0	0	0	0	0	0	0	0	0	0	0	0	0	0	0	0	1		1	3	3	3	3	3	3	3	3	1	3	3	2	3	3	3	3	3	3	1	1
57	8	1	1	0	0	0	0	0	0	0	0	0	0	0	0	0	1	0	0	0	0	0	0	0	0	0	0		2	4	4	4	4	4	4	2	2	2	2	2	2	2	2	2	2	2	2	4	4
58	7	0	0	0	0	0	0	0	0	0	0	0	0	0	0	0	0	0	0	0	0	0	0	0	0	0	1		2	3	4	2	3	4	2	1	1	1	1	1	2	1	1	1	2	2	2	4	1
59	7	0	0	0	0	0	0	0	0	0	0	0	0	0	0	0	0	0	0	0	0	0	0	0	0	0	1		4	5	1	5	1	5	5	1	3	1	1	1	3	1	1	1	2	5	5	2	1
60	5	0	0	0	0	0	0	0	0	0	0	0	0	0	0	0	0	0	0	0	0	0	0	0	0	0	1		1	2	4	2	2	3	3	1	1	1	1	2	2	1	1	1	2	3	4	2	1
61	6	1	0	0	0	0	0	0	0	0	0	0	0	0	0	0	0	0	0	0	0	0	0	0	0	0	0		1	4	4	4	4	4	4	1	2	1	1	1	2	1	1	1	2	4	4	3	3
62	6	0	0	0	0	0	0	0	0	0	0	0	0	0	0	0	0	0	0	0	0	0	0	0	0	0	1		1	5	2	4	2	5	3	1	1	1	1	2	2	1	1	2	3	3	2	4	1
63	5	0	0	0	0	0	0	0	0	0	0	0	0	0	0	0	0	0	0	0	0	0	0	0	0	0	1		1	2	4	2	4	3	3	3	1	1	1	1	2	1	1	1	3	4	4	3	2
64	7	0	0	0	0	0	0	0	0	0	0	0	0	0	0	0	0	0	0	0	0	0	0	0	0	0	1		1	4	3	4	3	4	3	1	1	1	1	1	2	1	1	1	1	3	2	4	1
65	7	0	0	0	0	0	0	0	0	0	0	0	0	0	0	0	0	0	0	1	0	0	0	0	0	0	0		1	4	3	3	3	4	2	1	1	1	1	1	2	1	1	1	2	4	2	2	1
66	7	1	1	1	0	0	0	0	1	0	0	0	0	0	0	0	0	1	1	0	0	0	0	0	1	0	0		4	5	2	5	1	5	2	1	1	1	1	1	3	1	1	1	3	3	2	1	1
67	5	0	0	0	0	0	0	0	0	0	0	0	0	0	0	0	0	0	0	0	0	0	0	0	0	0	1		1	4	2	4	2	4	2	1	1	1	1	1	2	1	1	1	2	4	5	1	3
68	5	1	0	1	0	0	0	0	0	0	0	0	0	0	0	0	0	0	0	1	0	0	0	0	0	0	0		1	3	3	3	3	2	3	2	2	1	1	2	2	1	1	1	3	2	3	2	1
69	7	1	0	0	0	0	0	0	0	0	0	0	0	0	0	0	0	1	0	0	0	0	0	0	0	0	0		1	4	4	3	4	3	3	3	1	1	1	1	2	1	1	1	2	3	3	3	1
70	6	0	0	0	0	0	0	0	0	0	0	0	0	0	0	0	0	0	0	0	0	0	0	0	0	0	1		1	2	4	2	4	3	3	2	3	1	1	1	2	1	1	1	2	2	2	1	1
71	5	0	0	0	0	0	0	0	0	0	0	0	0	0	0	0	0	0	0	0	0	0	0	0	0	0	1		2	3	3	3	3	3	3	1	1	1	1	1	2	1	1	3	2	2	3	3	1
72	6	0	0	0	0	0	0	0	0	0	0	0	0	0	0	0	0	0	0	0	0	0	0	0	0	0	1		1	3	3	3	3	3	3	3	3	3	3	3	3	3	3	3	3	3	3	3	3
73	7	0	0	0	0	0	0	0	1	0	0	0	0	0	0	0	0	1	0	0	0	0	0	0	0	0	0		4	3	3	3	2	4	3	1	1	1	1	1	2	1	1	1	2	2	2	1	1
74	5	0	0	0	0	0	0	0	0	0	0	0	0	0	0	0	0	0	0	0	0	0	0	0	0	0	1		1	2	4	2	4	1	3	1	1	1	1	3	2	3	1	1	1	4	5	4	2
75	7	0	0	0	0	0	0	0	0	0	0	0	0	0	0	0	0	0	0	0	0	0	0	0	0	0	1		1	5	1	5	1	5	1	1	1	1	1	1	2	1	1	1	2	3	5	3	1
76	5	1	0	0	0	0	0	0	0	0	0	0	0	0	0	0	0	0	0	0	0	0	0	0	0	0	0		1	2	5	2	4	2	3	1	1	1	1	1	2	1	1	1	2	3	2	5	1
77	7	0	0	0	0	0	0	0	0	0	0	0	0	0	0	0	0	0	0	0	0	0	0	0	0	0	1		1	4	3	3	2	5	3	3	3	3	1	3	3	1	1	1	3	3	3	1	1
78	7	1	0	1	0	0	0	0	0	0	0	1	0	0	1	0	0	0	0	0	0	0	0	0	0	0	0		2	4	3	4	2	4	3	1	1	1	1	2	2	1	1	1	2	2	4	1	1
79	6	1	0	0	0	0	1	0	0	0	0	0	0	0	0	0	0	0	0	0	0	0	0	0	0	0	0		1	4	3	3	3	3	4	1	2	1	1	1	2	1	1	1	2	3	4	2	3
80	6	1	0	0	0	0	0	0	0	0	0	0	0	0	0	0	0	0	0	0	0	0	0	0	1	0	0		1	2	4	2	3	3	3	1	1	1	1	1	3	1	1	1	2	2	1	2	2
81	7	1	0	0	0	0	0	0	0	0	0	0	0	0	0	0	0	0	0	0	0	0	0	0	0	0	0		1	5	1	5	1	5	1	3	3	3	1	1	2	1	1	1	3	1	1	2	3
82	7	1	1	0	0	0	0	0	0	0	1	0	0	0	0	0	0	0	0	0	0	0	0	0	0	0	0		2	2	4	3	4	4	4	1	2	1	1	1	2	1	1	1	2	2	2	3	2
83	5	0	0	0	0	0	0	0	0	0	1	0	0	0	0	0	0	0	0	0	0	0	1	0	0	0	0		1	2	4	2	4	2	3	1	1	1	1	2	2	1	1	1	2	1	2	1	2
84	5	0	0	0	0	0	0	0	0	0	0	0	0	0	0	0	0	0	0	0	0	0	0	0	0	0	1		1	5	2	5	2	5	2	1	1	1	1	1	2	1	1	1	2	2	2	1	3
85	6	1	0	0	0	0	0	0	0	0	0	0	0	0	1	0	0	0	0	0	0	0	0	0	0	0	0		1	3	4	3	3	3	3	1	3	1	1	3	2	1	1	3	2	1	3	3	1
86	5	0	0	0	0	0	0	0	0	0	0	1	0	0	0	0	0	0	0	0	0	0	0	0	0	0	0		1	3	3	3	3	3	3	3	1	1	1	3	2	1	1	3	3	4	3	3	3
87	7	0	0	0	0	0	0	0	0	0	0	0	0	0	0	0	0	0	0	0	0	0	0	0	0	0	1		1	4	3	5	4	4	3	2	3	1	1	2	2	1	1	1	3	5	3	4	1
88	7	0	0	0	0	0	0	0	0	0	0	0	0	0	0	0	0	0	0	0	0	0	0	0	0	0	1		1	3	3	4	3	4	3	1	1	1	1	3	2	1	1	1	3	2	3	4	1
89	5	0	0	0	0	0	0	0	0	0	0	0	0	0	1	0	0	0	0	0	0	0	0	0	0	0	0		1	1	5	1	5	1	5	1	1	1	1	3	2	1	3	3	3	3	3	2	5
90	6	1	0	0	0	0	0	0	0	0	0	0	0	0	0	0	0	1	0	0	0	0	0	0	0	0	0		1	5	1	5	1	5	3	1	1	1	1	1	2	1	1	1	2	2	2	2	1
91	5	0	0	0	0	0	0	0	1	0	0	0	0	0	0	0	0	0	0	0	0	0	0	0	0	0	0		1	4	4	4	2	5	2	1	1	1	1	1	2	1	1	1	3	4	4	2	5
92	6	1	0	1	0	0	0	0	0	0	0	0	0	0	0	0	0	0	0	0	0	0	0	0	0	0	0		2	3	4	2	3	4	3	3	3	3	1	3	2	1	3	1	2	2	4	3	5
93	5	0	0	1	0	0	0	0	0	1	0	0	0	0	0	0	0	0	0	0	0	1	0	0	0	0	0		1	1	5	1	5	1	5	1	3	1	1	3	2	1	3	1	3	5	5	1	1
94	5	0	0	0	0	0	0	0	0	0	0	0	0	0	0	0	0	0	0	1	0	0	0	0	0	0	0		1	4	4	3	4	4	4	1	1	1	1	1	1	1	1	1	1	4	5	3	4
95	7	0	0	1	0	0	0	0	0	0	0	0	0	0	0	0	0	0	0	0	0	0	0	0	0	0	0		1	1	5	1	5	3	5	3	2	1	1	3	2	1	3	3	3	5	5	5	1
96	5	0	0	0	0	0	0	0	0	0	0	0	0	0	0	0	0	0	0	0	0	0	0	0	0	0	1		2	3	3	3	3	3	3	3	3	3	3	3	3	3	3	3	3	3	3	3	3
97	5	0	0	0	0	0	0	0	0	0	0	0	0	0	0	0	0	0	0	0	0	0	0	0	0	0	1		1	5	2	4	2	5	2	3	3	3	1	3	2	1	3	3	2	2	1	2	2
98	6	0	0	0	0	0	0	0	0	0	0	0	0	0	0	0	0	0	0	1	0	0	0	0	0	0	0		2	5	2	3	2	4	3	2	1	1	1	2	2	1	1	1	3	5	5	1	3
99	4	0	0	0	0	0	0	0	0	0	0	0	0	0	0	0	0	0	0	0	0	0	0	0	0	0	1		1	3	3	3	3	3	3	1	1	1	1	1	2	1	1	1	3	4	4	3	3
100	3	0	0	0	0	0	0	0	0	0	0	0	0	0	0	0	0	0	0	0	0	0	0	0	0	0	1		1	5	3	3	2	5	2	3	3	1	1	3	2	1	1	3	1	2	1	5	3
101	8	0	0	0	0	0	0	0	0	0	1	0	0	0	0	0	0	0	0	0	0	0	0	0	0	0	0		2	3	2	4	3	3	3	1	1	1	1	1	2	1	2	3	3	2	2	3	3
102	2	0	0	0	0	0	0	0	0	0	0	0	0	0	0	0	0	0	0	0	0	0	0	0	0	0	1		1	3	2	3	4	3	4	3	1	1	1	1	2	1	1	1	2	1	2	4	1
103	4	0	0	0	1	0	1	0	0	0	0	0	0	0	0	0	0	0	0	0	0	0	0	0	0	0	0		2	2	4	2	4	4	3	1	1	1	1	2	2	1	1	1	3	3	4	2	1
104	6	1	0	0	0	0	0	0	0	0	0	0	0	0	0	0	0	0	0	0	0	0	0	0	0	0	0		1	4	2	4	2	4	3	1	1	1	2	1	2	1	1	3	2	3	3	3	3
105	4	0	0	0	0	0	0	0	0	0	0	0	0	0	0	0	0	0	0	0	0	0	0	0	0	0	1		1	4	2	4	2	4	2	1	1	1	1	1	3	1	1	1	2	3	3	2	2
106	7	0	0	1	0	0	0	0	0	0	1	0	0	0	0	0	0	0	0	0	0	0	0	0	0	0	0		2	1	5	1	5	3	3	1	1	1	1	1	2	1	1	1	3	5	5	2	2
107	4	0	0	0	0	0	0	0	0	0	0	0	0	0	0	0	0	0	0	0	0	0	0	0	0	0	1		1	1	5	1	5	3	5	1	1	1	1	2	2	1	1	1	2	5	5	3	1
108	7	0	1	0	0	0	0	0	0	0	0	0	0	0	0	0	0	0	0	0	0	0	0	0	1	0	0		1	4	1	4	2	4	1	1	2	1	1	3	2	1	1	1	2	3	3	3	1
109	4	0	0	0	0	0	0	0	0	0	0	0	0	0	0	0	0	0	0	0	0	1	0	0	0	0	0		1	1	4	1	4	1	4	3	1	1	3	2	3	3	2	3	3	5	1	5	4
110	2	0	0	0	0	0	0	0	0	0	0	0	0	0	0	0	0	0	0	0	0	0	0	0	0	0	1		1	3	3	4	3	4	3	2	3	1	1	1	2	1	1	1	3	3	5	2	1
111	4	0	0	0	0	0	0	0	0	0	0	0	0	0	0	0	0	0	0	0	0	0	0	0	0	0	1		1	3	3	3	3	3	3	3	3	3	3	3	3	3	3	3	3	2	3	2	2
112	7	0	0	1	0	0	0	0	0	0	0	0	0	0	0	0	0	0	0	0	0	0	0	0	0	0	0		1	4	2	3	2	4	3	1	1	1	1	1	2	1	1	2	2	2	3	1	1
113	5	0	0	0	0	0	0	0	0	0	0	0	0	0	0	0	0	0	0	0	0	0	0	0	0	0	1		4	1	5	1	5	1	5	1	2	1	1	2	2	1	1	1	3	2	5	2	1
114	6	0	0	1	0	0	1	0	0	0	0	0	0	0	0	0	0	0	0	0	0	0	0	0	0	0	0		4	3	3	3	3	3	3	1	1	1	1	3	2	1	1	1	2	5	5	1	3
115	4	0	0	0	0	0	0	0	0	0	0	0	0	0	0	0	0	1	0	0	0	0	0	0	0	0	0		2	3	4	2	4	4	4	1	1	1	1	1	2	1	1	1	3	3	4	1	2
116	6	1	1	0	0	0	0	0	0	0	0	0	0	0	0	0	0	0	0	0	0	0	0	0	0	0	0		2	4	2	4	3	5	3	1	3	1	1	3	2	1	1	1	2	2	2	2	2
117	3	0	0	0	0	0	0	0	0	0	0	0	0	0	0	0	0	0	0	0	0	0	0	0	0	0	1		1	1	5	1	5	1	5	1	1	1	1	1	2	1	1	1	1	3	3	3	1
118	3	0	0	0	0	0	0	0	0	0	0	0	0	0	0	0	0	0	0	0	0	0	0	0	0	0	1		3	4	4	4	4	4	4	3	3	3	1	1	2	1	1	1	3	4	3	3	3
119	5	1	0	0	0	0	0	0	0	0	0	0	0	0	0	0	0	0	0	0	0	0	0	0	0	0	0		2	3	5	1	2	3	3	2	1	1	1	1	2	1	1	3	3	4	4	3	4
120	4	1	0	1	0	0	0	0	0	0	0	0	0	0	0	0	0	0	0	0	0	0	0	0	0	0	0		1	4	4	2	4	2	3	2	1	1	1	1	2	1	1	1	2	5	5	1	1
121	4	0	0	0	0	0	0	0	0	0	0	0	0	0	0	0	0	0	0	0	0	1	0	0	0	0	0		1	1	5	2	5	3	5	1	3	1	1	1	2	1	1	1	2	5	5	1	1
122	2	0	0	0	0	0	0	0	0	0	0	0	0	0	0	0	0	0	0	0	0	0	0	0	0	0	1		1	3	4	3	4	3	4	2	1	1	1	1	2	1	1	1	1	4	4	2	1
123	5	0	0	0	0	0	0	0	0	0	1	0	0	0	0	0	0	0	1	0	0	0	0	0	0	0	0		1	4	2	4	2	3	2	1	1	1	1	2	2	1	1	2	1	2	2	3	4
124	5	0	0	1	0	0	0	0	0	0	0	0	0	0	0	0	0	0	0	0	0	0	0	0	0	0	0		1	5	2	5	1	5	2	1	1	1	1	1	2	1	1	1	1	2	3	3	3
125	4	0	0	0	0	0	0	0	0	0	0	0	0	0	0	0	0	0	0	0	0	0	0	0	0	0	1		1	2	4	2	4	2	4	1	1	1	1	1	2	1	1	1	1	5	4	4	2
126	5	0	0	0	0	0	0	0	0	0	0	0	0	0	0	0	0	0	0	0	0	0	0	0	0	0	1		1	4	3	3	2	3	3	3	1	1	1	2	2	3	3	3	2	2	2	1	1
127	2	0	0	0	0	0	0	0	0	0	0	0	0	0	0	0	0	0	0	0	0	1	0	0	0	0	0		2	1	5	1	4	2	5	2	2	2	1	2	2	1	3	1	1	5	4	3	5
128	3	0	0	0	0	0	0	0	0	0	0	0	0	0	0	0	0	0	0	0	0	0	0	0	0	0	1		1	5	5	5	1	5	1	1	3	1	1	1	2	1	1	2	3	2	2	4	2
129	4	0	0	0	0	0	0	0	0	0	0	0	0	0	0	0	0	0	0	0	0	0	0	0	0	0	1		1	3	3	2	2	3	3	2	2	3	2	2	2	2	1	2	2	3	3	3	4
130	4	0	1	0	0	0	0	0	0	0	0	0	0	0	0	0	0	0	0	0	0	0	0	0	0	0	0		3	3	2	2	3	4	1	2	1	2	2	3	2	1	2	2	1	2	3	3	1
131	3	0	0	0	0	0	0	0	0	0	0	0	0	0	0	0	0	0	0	0	0	0	0	0	0	0	1		1	2	3	3	4	3	3	1	1	1	1	1	2	1	1	1	3	2	2	2	1
132	4	0	0	0	0	0	0	0	0	0	0	0	0	0	0	0	0	0	0	0	0	0	0	0	0	0	1		1	4	2	4	3	4	3	1	3	1	1	2	2	1	1	1	3	3	4	1	1
133	5	0	0	0	0	0	0	0	0	0	0	0	0	0	0	0	0	0	0	0	0	0	0	0	0	0	1		1	2	4	2	3	2	4	3	3	1	1	1	2	1	1	1	3	3	3	2	1
134	7	1	1	0	0	0	0	0	0	0	0	1	0	0	0	0	0	0	0	0	0	0	0	0	0	0	0		2	3	4	2	4	2	4	3	3	1	1	2	2	1	3	1	2	3	3	2	2
135	4	0	0	0	0	0	0	0	0	0	0	0	0	0	0	0	0	0	0	0	0	0	0	0	0	0	1		1	3	5	2	3	3	5	1	3	1	3	1	2	1	2	2	2	3	3	2	1
136	2	0	0	0	0	0	0	0	0	0	0	0	0	0	0	0	0	0	0	0	0	0	0	0	0	0	1		1	3	3	3	3	3	3	1	1	1	1	1	2	1	1	1	1	3	3	3	1
137	5	0	0	0	0	0	0	0	0	0	0	0	0	0	0	0	0	0	0	0	0	0	0	0	0	0	1		1	5	1	5	1	5	1	1	1	1	1	1	2	1	1	1	2	3	3	3	2
138	3	0	0	0	0	0	0	0	0	0	0	0	0	0	0	0	0	0	0	0	0	0	0	0	0	0	1		1	4	5	3	3	3	3	3	3	1	1	1	2	1	1	1	3	5	3	4	1
139	2	1	1	0	0	0	0	0	1	0	1	0	0	0	0	0	0	0	0	0	0	1	0	0	0	0	0		2	3	3	3	3	3	3	3	3	3	3	3	3	3	3	3	3	3	3	3	3
140	6	0	0	0	0	0	0	0	0	0	0	0	0	0	0	0	0	0	0	0	0	0	0	0	0	0	1		1	3	3	3	3	3	3	1	1	1	1	1	3	1	1	1	3	3	3	3	3
141	4	0	0	0	0	0	0	0	0	0	0	0	0	0	0	0	0	0	0	0	0	0	0	0	0	0	1		1	3	4	3	2	3	3	3	1	1	1	2	2	1	1	1	2	2	5	1	1
142	4	0	0	1	0	0	0	0	0	0	0	0	0	0	0	0	0	0	0	0	0	0	0	0	0	0	0		2	4	1	3	1	4	3	3	1	1	1	3	3	1	1	1	2	3	3	5	2
143	4	0	0	0	0	0	0	0	0	0	0	0	0	0	0	0	0	0	0	0	0	0	0	0	0	0	1		2	1	5	1	5	1	5	1	1	1	1	1	3	1	1	1	3	2	5	1	1
144	4	0	0	0	0	0	0	0	0	1	0	0	0	0	0	0	0	0	0	0	0	0	0	0	0	0	0		1	3	2	4	2	4	3	1	3	1	1	1	2	1	1	1	3	3	4	4	1
145	7	0	0	0	0	0	0	0	0	0	0	0	0	0	0	0	0	0	0	0	0	0	0	0	0	0	1		2	3	3	3	3	3	3	2	1	1	1	1	1	1	1	1	2	2	2	3	4
146	3	0	0	0	0	0	0	0	0	0	0	0	0	0	0	0	0	0	0	0	0	0	0	0	0	0	1		1	3	3	3	3	3	3	3	3	3	3	3	3	3	3	3	3	4	4	1	1
147	4	0	0	0	0	0	0	0	0	0	0	0	0	0	0	0	0	1	0	1	0	0	0	0	0	0	0		2	2	4	2	3	3	4	3	1	1	3	1	2	1	1	3	3	3	2	4	3
148	4	0	0	0	0	0	0	0	1	0	0	0	0	0	0	0	0	0	0	0	0	0	0	1	0	1	0	Autoimmune disease	1	2	5	2	5	2	4	1	1	1	1	1	2	1	1	1	3	2	5	4	3
149	4	0	0	0	0	0	0	0	0	0	0	0	0	0	0	0	0	0	0	0	0	0	0	0	0	0	1		2	3	3	3	3	3	4	3	3	1	1	3	2	3	3	3	3	3	3	3	1
150	4	0	0	0	0	0	1	0	0	1	1	0	0	0	1	0	0	1	0	1	0	1	0	0	0	0	0		4	1	5	1	5	1	5	1	1	1	1	1	2	1	1	1	2	5	5	5	5
151	7	0	0	0	0	0	0	0	0	0	0	0	0	0	0	0	0	0	0	0	0	0	0	0	0	0	1		1	2	4	2	4	2	3	1	1	1	1	1	2	1	1	1	2	3	3	2	1
152	4	0	0	1	0	0	0	0	0	0	1	0	0	0	0	0	0	0	0	0	0	1	0	0	0	0	0		1	1	5	1	5	1	5	1	1	1	1	1	3	1	1	1	3	5	1	1	1
153	5	0	0	0	0	0	0	0	0	0	0	0	0	0	0	0	0	0	0	0	0	0	0	0	0	0	1		1	3	3	3	3	3	3	3	3	3	3	3	3	3	3	3	3	1	1	3	3
154	4	0	0	0	0	0	0	0	0	0	0	0	0	0	0	0	0	0	0	0	0	0	0	0	0	0	1		1	2	4	2	4	3	3	1	1	1	1	1	3	1	1	1	3	4	4	3	5
155	4	0	0	0	0	0	0	0	0	1	0	0	0	0	0	0	0	0	0	0	0	0	0	0	0	0	0		1	2	3	3	3	2	4	1	1	1	1	2	2	3	1	3	3	3	2	4	1
156	5	1	0	0	0	0	0	0	0	0	1	0	0	0	0	0	0	0	0	0	0	0	0	0	0	0	0		1	3	3	3	3	3	3	1	1	1	1	1	2	1	1	1	3	2	2	3	3
157	4	0	0	0	0	0	0	0	0	0	0	0	0	0	0	0	0	0	0	0	0	0	0	0	0	0	1		1	3	3	3	3	3	3	3	3	1	1	1	2	1	1	1	2	4	4	2	2
158	4	0	0	0	0	0	0	0	0	0	0	0	0	0	0	0	0	0	0	0	0	0	0	0	0	0	1		1	3	5	3	3	3	5	2	1	1	1	2	2	1	1	1	2	5	5	3	3
159	7	0	0	0	0	0	0	0	0	0	1	1	0	1	0	0	0	1	0	0	0	0	0	0	0	0	0		1	3	4	3	3	4	1	1	1	1	1	1	2	1	1	1	2	3	3	3	3
160	3	0	0	1	0	0	0	0	0	0	0	0	0	0	0	0	0	0	0	0	0	1	0	0	0	0	0		2	4	3	3	4	2	4	2	1	3	2	1	2	2	1	2	1	4	2	3	1
161	7	0	0	1	0	0	0	0	1	0	0	0	0	0	0	0	0	0	0	1	0	0	0	0	0	0	0		1	3	3	3	3	2	3	1	2	1	1	1	2	2	1	1	2	1	1	1	1
162	3	0	0	0	0	0	0	0	0	0	0	0	0	0	0	1	0	1	0	1	0	0	0	0	0	0	0		1	2	4	2	3	3	4	3	1	1	1	3	2	1	1	1	3	3	3	2	1
163	6	0	0	0	0	0	0	0	0	0	0	0	0	0	0	0	0	0	0	0	0	0	0	0	0	0	1		2	3	2	4	1	5	1	1	1	1	1	1	2	1	1	1	2	1	2	1	1
164	4	0	0	0	0	0	0	0	0	0	0	0	0	0	0	0	0	1	0	0	0	0	0	0	0	0	0		4	4	3	4	3	3	4	1	3	1	1	3	2	1	1	1	3	5	4	3	2
165	7	0	0	0	0	0	0	0	0	0	0	0	0	0	0	0	0	0	0	1	0	0	0	0	0	0	0		1	3	3	4	3	4	2	2	1	1	1	1	2	1	1	1	2	3	2	1	1
166	2	0	0	0	0	0	0	0	0	0	0	0	0	0	0	0	0	0	0	0	0	0	0	0	0	0	1		1	4	2	4	2	4	3	1	1	1	1	1	2	1	1	1	1	2	2	4	1
167	5	0	0	0	0	0	0	0	0	0	0	0	0	0	0	0	0	0	0	0	0	0	0	0	0	0	1		1	1	4	2	4	2	4	1	1	1	1	1	2	1	1	1	1	4	5	3	5
168	2	0	0	0	0	0	0	0	0	0	0	0	0	1	0	0	0	0	0	1	0	0	0	0	0	0	0		1	2	4	4	2	4	4	2	1	1	1	1	2	1	1	1	2	3	2	1	1
169	6	0	0	0	0	0	0	0	0	0	0	0	0	0	0	0	0	0	1	0	0	0	0	0	0	0	0		1	4	2	5	1	5	3	1	1	1	1	1	2	1	1	1	2	3	5	2	1
170	2	1	0	0	0	0	0	0	0	0	0	0	0	0	0	0	0	0	0	0	0	0	0	0	0	0	0		1	1	4	3	2	3	2	1	1	1	1	1	2	1	1	3	3	2	2	2	1
171	4	0	0	0	0	0	0	0	0	0	0	0	0	0	0	0	0	0	0	0	0	0	0	0	0	0	1		4	4	4	5	4	5	4	2	1	1	1	1	2	1	1	1	3	3	4	5	1
172	2	0	0	0	0	0	0	0	0	0	0	0	0	0	0	0	0	0	0	0	0	0	0	0	0	0	1		1	4	4	4	4	3	4	2	3	1	1	1	2	1	1	1	2	4	4	2	3
173	5	0	0	0	0	0	0	0	0	1	1	0	0	0	1	0	0	0	0	0	0	0	1	0	0	0	0		1	1	5	1	5	1	5	3	2	2	1	3	2	2	1	2	3	2	2	3	1
174	4	0	0	0	0	0	0	0	0	0	0	0	0	0	0	0	0	0	0	0	0	0	0	0	0	0	1		1	3	2	3	3	3	2	1	1	2	1	1	2	1	1	1	1	4	4	3	2
175	6	1	0	0	0	0	0	0	0	0	0	0	0	0	0	0	0	1	0	0	0	0	0	0	0	0	0		4	5	2	5	2	5	4	1	1	1	1	1	2	1	1	1	2	4	4	2	4
176	7	1	1	1	0	0	0	0	0	0	0	0	0	0	0	0	0	0	0	0	0	0	0	0	0	0	0		1	4	3	3	3	3	3	2	3	1	1	1	2	1	1	1	2	2	3	3	1
177	7	0	0	0	0	0	0	0	1	0	0	0	0	0	0	0	0	0	0	0	0	0	0	0	0	0	0		2	3	4	3	3	3	3	1	1	1	1	1	2	1	1	1	3	2	2	3	1
178	5	0	0	0	0	0	0	0	0	1	0	0	0	0	0	0	0	0	0	0	0	0	1	0	0	0	0		1	1	5	1	1	5	1	1	1	1	1	1	2	1	1	1	2	2	2	1	1
179	5	0	0	0	0	0	0	0	0	0	0	0	0	0	0	0	0	0	0	0	0	0	0	0	0	0	1		2	4	2	4	2	4	2	3	3	3	3	2	2	3	3	3	3	3	3	3	3
180	4	0	0	0	0	0	0	0	0	0	0	0	0	0	0	0	0	0	0	0	0	0	0	0	0	0	1		1	2	4	3	3	3	3	3	3	3	3	3	3	3	3	3	3	2	1	1	1
181	5	0	0	0	0	0	0	0	0	0	0	0	0	0	0	0	0	0	0	0	0	0	0	0	0	0	1		1	3	4	2	4	4	3	1	1	1	1	2	2	1	3	3	3	2	2	3	1
182	4	0	0	0	0	0	0	0	0	0	0	0	0	0	0	0	0	0	0	0	0	0	0	0	0	1	0	Pollen allergy	1	1	5	1	5	1	5	1	1	1	1	1	2	1	1	1	3	5	5	1	1
183	3	0	0	0	0	0	0	0	0	0	0	0	0	0	0	0	0	0	0	0	0	0	0	0	0	0	1		1	2	4	4	4	2	4	1	1	1	1	1	3	1	1	1	3	5	4	1	3
184	4	0	0	0	0	0	0	0	0	0	0	0	0	0	0	0	0	0	0	1	0	0	0	0	0	0	0		1	1	1	1	1	1	1	3	3	1	1	3	2	1	1	1	3	3	3	1	1
185	5	0	0	0	0	0	0	0	0	0	0	0	0	0	0	0	0	0	0	0	0	0	0	0	0	0	1		1	1	5	1	5	1	5	3	3	3	3	3	3	3	3	3	3	2	2	3	1
186	3	0	0	0	0	0	0	0	0	0	0	0	0	0	0	0	0	0	0	0	0	0	0	0	0	0	1		1	1	1	1	1	1	1	3	3	3	3	3	3	3	3	3	3	1	1	1	1
187	6	0	0	0	0	0	0	0	0	0	0	0	0	0	0	0	0	0	0	0	0	0	0	0	0	0	1		1	3	3	3	3	3	3	3	3	3	3	3	3	3	3	3	3	3	2	1	1
188	3	0	0	0	0	0	0	0	0	0	0	0	0	0	0	0	0	0	0	0	0	1	0	0	0	0	0		1	1	1	1	1	1	1	3	3	3	3	3	3	3	3	3	3	1	1	1	1
189	5	0	1	1	0	0	0	0	0	0	1	0	0	0	0	0	0	0	0	0	0	1	0	0	0	0	0		4	3	4	3	3	4	3	1	3	1	1	2	2	1	1	1	1	3	2	2	1
190	2	0	0	0	0	0	0	0	0	0	0	0	0	0	0	0	0	0	0	0	0	0	0	0	0	0	1		1	2	5	1	5	1	5	1	2	1	1	3	2	1	1	1	1	4	5	3	3
191	6	0	1	0	0	0	0	0	0	0	0	0	0	0	0	0	0	0	0	0	0	0	0	0	0	0	0		1	4	2	4	2	4	2	1	3	1	1	1	2	1	1	1	2	2	2	3	1
192	6	1	0	0	0	0	0	0	0	0	0	0	0	0	0	0	0	1	1	0	0	0	0	0	0	1	0	Spastic paraplegia	2	1	4	2	5	2	5	1	1	1	1	1	2	1	1	1	2	2	2	4	5
193	6	0	0	0	0	0	0	0	0	0	0	0	0	0	0	0	0	0	0	0	0	0	0	0	0	0	1		4	4	2	4	2	4	2	1	1	1	1	1	2	1	1	1	2	2	3	3	3
194	3	0	0	0	0	0	0	0	0	0	0	0	0	0	0	0	0	0	0	1	0	0	0	0	0	0	0		1	3	3	2	3	3	3	1	3	3	1	3	3	3	3	3	3	5	5	2	1
195	4	0	0	0	0	0	0	0	0	0	0	0	0	0	0	0	0	0	0	0	0	0	0	0	1	0	0		1	2	4	2	4	2	4	1	1	1	1	1	2	1	1	1	3	5	5	4	1
196	2	0	0	0	0	0	0	0	0	0	0	0	0	0	0	0	0	0	0	0	0	0	0	0	0	0	1		1	4	2	4	2	3	2	1	1	1	1	1	2	1	1	1	1	3	4	4	2
197	3	0	0	0	0	0	0	0	0	0	0	0	0	0	0	0	0	0	0	0	0	1	0	0	0	0	0		2	1	5	1	5	1	1	1	1	1	1	1	2	3	3	3	2	2	2	4	1
198	4	0	0	0	0	0	0	0	1	0	0	0	0	0	0	0	0	0	0	0	0	0	0	0	0	0	0		2	2	5	1	3	2	4	3	1	1	1	1	2	1	1	1	3	4	4	1	1
199	4	0	0	0	0	0	0	0	0	0	0	0	0	0	0	0	0	0	0	0	0	0	0	0	0	0	1		3	3	3	3	3	3	3	1	3	3	1	3	3	2	3	3	3	5	5	3	1
200	3	0	0	0	0	0	0	0	0	0	0	0	0	0	0	0	0	0	0	0	0	0	0	0	0	0	1		1	5	2	5	2	5	2	1	1	1	1	1	2	1	1	1	3	1	4	2	1
201	2	0	0	0	0	0	0	0	0	0	0	0	0	0	0	0	0	0	0	0	0	0	0	0	0	0	1		1	1	5	1	5	2	4	1	3	1	1	1	2	1	3	3	3	4	3	5	1
202	4	0	0	0	0	0	0	0	0	0	0	0	0	0	0	0	0	0	0	0	0	0	0	0	0	0	1		3	4	3	2	3	2	3	3	2	2	3	3	2	2	2	3	3	4	3	3	4
203	6	1	0	0	0	0	0	0	0	0	0	0	0	0	0	0	0	0	0	0	0	0	0	0	0	0	0		2	4	3	4	2	3	3	1	1	1	1	1	2	1	1	1	2	2	3	2	1
204	2	0	0	0	0	0	0	0	0	0	0	0	0	0	0	0	0	0	0	0	0	0	0	0	0	0	1		1	1	5	1	5	2	5	1	1	1	1	1	2	1	1	1	3	3	3	3	2
205	3	0	0	0	0	0	0	0	0	0	0	0	0	0	0	0	0	0	0	0	0	0	0	0	0	0	1		1	4	2	4	3	4	2	1	1	1	1	1	2	1	1	1	1	2	2	3	1
206	5	0	0	0	0	0	0	0	0	0	0	0	0	0	0	0	0	0	0	0	0	0	0	0	0	0	1		1	3	3	3	3	3	3	3	3	3	3	3	3	3	3	3	3	3	3	3	3
207	5	0	0	0	0	0	0	0	0	0	0	0	0	0	0	0	0	0	0	0	0	1	0	0	0	0	0		1	3	4	2	4	2	4	1	1	1	1	1	2	1	1	1	2	3	2	3	2
208	6	0	0	0	0	0	0	0	0	0	0	0	0	0	0	0	0	0	0	0	0	0	0	0	0	0	1		3	5	4	3	1	4	2	2	2	1	1	1	2	1	1	1	3	4	2	1	4
209	7	0	0	1	0	0	0	0	1	0	0	0	0	0	1	0	0	0	0	0	0	0	0	1	0	0	0		3	5	2	5	2	5	3	1	1	1	1	1	2	1	1	1	2	2	2	1	1
210	4	0	0	0	0	0	0	0	0	0	0	0	0	0	0	0	0	0	0	0	0	0	0	0	0	0	1		1	1	5	1	5	1	5	1	1	1	1	1	2	1	1	1	1	1	2	4	1
211	7	0	0	0	0	0	0	0	0	0	0	0	0	0	0	0	0	0	0	0	0	0	0	0	0	0	1		2	5	1	5	1	5	1	3	1	1	1	1	2	1	1	1	1	3	1	4	1
212	4	1	0	1	0	0	0	0	0	0	0	0	0	0	0	0	0	0	0	1	0	0	0	0	0	0	0		2	3	3	4	3	3	3	2	2	1	1	1	2	1	1	1	3	5	5	4	1
213	3	0	0	0	0	0	0	0	0	0	0	0	0	0	0	0	0	0	0	0	0	0	0	0	0	0	1		2	2	4	2	4	2	5	1	3	1	1	1	2	1	1	1	3	3	3	3	2
214	8	0	0	1	0	0	0	0	0	0	0	0	0	0	0	0	0	0	0	0	0	0	0	0	0	0	0		4	3	3	3	3	3	3	3	3	3	3	3	3	3	3	3	3	1	1	1	1
215	4	0	0	0	0	0	0	0	0	0	1	0	0	0	0	0	0	0	0	0	0	0	0	0	0	0	0		1	3	3	3	3	4	4	1	1	1	1	1	2	1	1	1	2	4	2	4	4
216	7	0	0	0	0	0	0	0	0	0	0	0	0	0	0	0	0	0	0	0	0	0	0	0	0	0	1		1	5	1	5	1	5	1	2	2	2	2	2	2	2	2	2	2	2	2	4	3
217	4	0	0	0	0	0	0	0	0	0	0	0	0	0	0	0	0	0	0	0	0	0	0	0	0	0	1		1	5	1	5	1	5	1	1	1	1	1	2	2	1	1	1	2	1	2	3	1
218	4	0	0	0	0	0	0	0	0	0	0	0	0	0	0	0	0	0	0	0	0	0	0	0	0	0	1		1	3	4	2	4	3	3	3	3	3	3	1	2	1	3	3	3	3	1	1	1
219	4	0	0	0	0	0	0	0	0	0	0	0	0	0	0	0	0	0	0	0	0	0	0	0	0	0	1		1	4	3	4	3	4	3	1	1	1	1	3	2	1	1	3	3	4	4	1	1
220	4	0	0	0	0	0	0	0	0	0	0	0	0	0	0	0	0	0	0	0	0	0	0	1	0	0	0		3	3	3	3	3	4	3	1	1	1	1	3	3	1	3	1	3	2	2	2	3
221	2	0	0	0	0	0	0	0	0	1	0	0	0	0	0	0	0	0	0	0	0	0	0	0	0	0	0		3	4	4	5	4	4	4	3	1	1	1	1	2	1	3	3	3	4	4	4	5
222	3	0	0	0	0	0	0	0	0	0	0	0	0	0	0	0	0	0	0	1	0	0	0	0	0	0	0		2	3	3	3	3	3	3	3	3	3	3	3	3	3	3	3	3	4	3	3	2
223	4	0	0	0	0	0	0	0	0	0	1	0	0	0	1	0	0	0	0	0	0	0	0	0	0	0	0		1	2	4	2	4	2	4	1	1	1	1	1	2	1	1	1	3	4	5	3	3
224	6	0	0	0	0	0	0	0	0	0	0	0	0	0	0	0	0	0	0	0	0	0	0	0	0	0	1		2	2	4	3	2	2	3	1	3	1	1	3	2	1	1	1	2	4	4	3	1
225	4	0	0	0	0	0	0	0	0	0	1	0	0	0	0	0	0	0	0	0	0	0	0	0	0	0	0		1	3	3	3	2	4	4	3	1	1	1	2	2	3	3	3	3	2	1	3	3
226	5	0	0	1	0	0	0	0	0	0	0	0	0	0	0	0	0	0	0	0	0	0	0	0	0	0	0		1	2	4	2	4	2	4	1	1	1	1	1	2	1	1	1	2	3	3	3	4
227	5	0	0	1	0	0	0	0	0	0	0	0	0	0	0	0	0	0	0	0	0	0	0	0	0	0	0		1	3	4	2	4	2	4	1	1	1	1	2	2	1	1	2	2	3	2	2	1
228	4	1	0	0	0	0	0	0	0	1	0	0	0	0	0	0	0	0	0	0	0	0	0	0	0	0	0		1	4	2	3	2	5	1	1	3	1	1	1	2	1	1	1	3	1	2	4	1
229	5	0	0	0	0	0	0	0	0	0	0	0	0	0	0	1	0	0	0	0	0	0	0	0	0	0	0		1	3	3	3	3	3	3	1	1	1	1	1	2	1	1	1	2	4	5	3	3
230	7	1	0	1	0	0	0	0	0	0	1	0	0	0	0	0	0	0	0	0	0	0	0	0	0	0	0		2	4	2	4	1	5	1	1	1	1	1	1	2	1	1	1	2	2	3	1	2
231	4	0	0	0	0	0	0	0	0	0	0	0	0	0	0	0	0	0	0	0	0	0	0	0	0	0	1		1	5	1	3	3	4	3	1	1	1	1	1	2	1	1	1	3	5	3	1	1
232	6	0	0	0	0	0	0	0	0	0	0	0	0	0	0	0	0	0	0	0	0	0	0	0	0	0	1		4	4	3	3	2	4	3	1	1	1	1	1	2	1	1	1	2	5	3	2	4
233	4	0	0	0	0	0	0	0	0	0	0	0	0	0	0	0	0	0	0	0	0	0	0	0	0	0	1		4	3	1	3	2	4	3	2	1	1	1	2	2	2	1	2	2	3	2	3	1
234	7	1	0	0	0	0	0	0	1	0	0	0	0	0	0	1	0	0	0	0	0	0	0	0	0	0	0		2	5	2	4	2	5	1	1	3	1	1	1	2	1	1	1	2	5	3	1	1
235	3	0	0	0	0	0	0	0	0	0	0	0	0	0	0	0	0	0	0	0	0	0	1	0	0	0	0		1	2	4	2	2	2	4	1	2	2	1	1	2	1	1	1	1	5	4	2	2
236	6	0	0	0	0	0	0	0	0	0	1	0	0	0	0	0	0	0	0	0	0	0	0	0	0	0	0		1	2	4	2	4	3	3	1	1	1	1	1	2	1	1	1	2	3	2	1	2
237	5	1	0	1	0	0	0	0	0	0	0	0	0	0	0	0	0	0	0	0	0	0	0	0	0	0	0		2	3	4	3	4	3	4	3	3	1	1	3	2	1	1	1	3	5	5	3	1
238	4	0	0	0	0	0	0	0	0	1	0	0	0	0	0	0	0	0	0	0	0	0	0	0	0	0	0		1	5	2	5	2	5	2	1	1	1	1	1	2	1	1	1	3	2	2	4	2
239	3	0	0	0	0	0	0	0	0	0	0	0	0	0	0	0	0	0	0	0	0	0	0	0	0	0	1		1	3	4	3	3	3	5	1	3	1	1	1	2	1	1	1	3	1	2	4	1
240	5	0	0	0	0	0	0	0	0	0	0	0	0	0	0	0	0	0	0	0	0	1	0	0	0	0	0		3	1	5	1	5	1	5	3	3	1	1	3	2	1	1	1	3	4	3	3	2
241	4	0	0	0	0	0	0	0	0	0	0	0	0	0	0	0	0	0	0	0	0	0	0	0	0	0	1		1	3	2	4	2	4	2	1	1	3	1	1	3	1	1	1	2	3	3	1	1
242	3	0	0	0	0	0	0	0	0	0	0	0	0	0	0	0	0	0	0	0	0	0	0	0	0	0	1		1	4	4	4	2	4	3	1	3	1	1	1	3	1	3	3	2	4	4	1	2
243	7	1	0	0	0	0	0	0	1	0	0	0	0	0	0	0	0	0	0	0	0	0	0	0	0	0	0		1	2	3	3	4	3	3	3	1	1	1	2	2	1	1	1	3	2	2	3	2
244	3	0	0	0	0	0	0	0	0	0	0	0	0	0	0	0	0	0	0	0	0	0	0	1	0	0	0		2	3	4	2	2	3	4	2	3	1	1	2	2	1	3	3	3	3	4	3	1
245	2	0	0	0	0	0	0	0	0	0	0	0	0	0	0	0	0	0	0	0	0	0	0	0	0	0	1		1	4	5	5	4	4	4	2	3	1	1	1	2	1	3	1	2	3	3	3	4
246	6	1	0	0	0	0	0	0	0	0	0	0	0	0	0	0	0	1	0	0	0	0	0	0	0	0	0		1	4	1	4	1	4	1	3	1	1	1	1	2	1	1	1	2	1	3	1	1
247	3	0	0	0	0	0	0	0	0	0	0	0	0	0	0	0	0	0	0	0	0	0	0	0	0	0	1		1	2	4	2	4	2	4	3	3	3	1	2	2	1	1	1	3	4	3	2	1
248	3	0	0	0	0	0	0	0	0	0	0	0	0	0	0	0	0	0	0	0	0	0	0	0	0	0	1		1	3	2	2	3	2	3	3	3	3	2	2	2	3	3	1	2	3	3	3	3
249	2	0	0	0	0	0	0	0	0	0	0	0	0	0	0	0	0	0	0	0	0	0	0	0	0	0	1		1	3	4	3	4	3	4	1	2	1	1	2	3	1	1	1	2	1	3	3	1
250	6	0	0	0	0	0	0	0	0	0	0	0	0	0	0	0	0	0	0	0	0	0	0	0	0	0	1		2	2	4	2	4	2	1	1	1	1	1	1	3	1	1	1	3	3	1	1	3
251	3	0	0	0	0	0	0	0	0	1	0	0	0	0	0	0	0	0	0	0	0	0	0	0	0	0	0		2	5	2	5	1	5	1	3	1	1	1	2	3	1	1	1	3	4	5	1	1
252	3	0	0	0	0	0	0	0	0	0	0	0	0	0	0	0	0	0	0	0	0	0	0	0	0	0	1		1	2	3	3	4	2	3	1	1	1	1	1	2	1	1	1	2	4	4	2	3
253	3	0	0	0	0	0	0	0	0	0	0	0	0	0	0	0	0	0	0	0	0	0	0	0	0	0	1		1	3	3	3	3	3	3	1	1	1	1	3	2	3	1	1	3	3	2	3	1
254	2	0	0	0	0	0	0	0	0	0	0	0	0	0	0	0	0	0	0	0	0	0	0	0	0	0	1		1	3	4	3	3	4	3	1	1	2	2	2	2	2	1	1	2	2	2	3	3
255	6	1	0	1	0	0	0	0	0	1	0	0	0	0	0	0	0	1	1	0	0	0	1	0	0	1	0	Sleep apnea	2	4	4	3	3	4	3	2	1	1	1	2	2	1	1	1	2	4	3	1	2
256	2	0	0	0	0	0	0	0	0	0	0	0	0	0	0	0	0	0	0	0	0	0	0	0	0	0	1		1	4	3	4	2	4	2	1	1	1	1	2	2	1	1	1	1	4	4	1	1
257	5	0	0	0	0	0	0	0	0	0	0	0	0	0	0	0	0	0	0	0	0	0	0	0	0	0	1		1	4	2	4	2	4	2	1	2	1	2	2	2	1	2	1	2	4	2	3	3
258	7	1	0	0	0	0	0	0	0	0	0	0	0	0	0	0	0	0	0	0	0	0	0	0	0	0	0		1	4	2	4	2	4	2	3	1	1	1	1	3	1	1	1	3	2	1	1	1
259	3	0	0	0	0	0	0	0	0	0	0	0	0	0	0	0	0	0	0	0	0	0	0	0	1	0	0		2	1	4	2	4	2	5	3	3	1	1	1	2	1	1	1	3	5	4	4	1
260	4	0	0	0	0	0	0	0	0	0	0	0	0	0	0	0	0	0	0	1	0	1	0	0	0	0	0		2	1	5	2	4	3	4	3	1	1	1	1	3	3	1	1	3	5	4	1	1
261	4	0	0	0	0	0	0	0	0	0	1	0	0	0	1	0	0	0	0	0	0	0	0	1	1	0	0		3	2	4	2	4	2	4	1	3	1	1	3	3	1	1	1	3	4	3	3	1
262	8	1	1	0	0	0	0	0	0	0	0	0	0	0	0	0	0	0	0	0	0	0	0	0	0	0	0		1	2	3	3	4	4	3	1	3	1	1	1	2	1	1	1	2	2	2	3	3
263	4	0	0	0	0	0	0	0	1	0	0	0	0	0	0	0	0	0	0	0	0	0	0	0	0	0	0		1	4	3	3	2	4	3	1	1	1	1	2	3	2	3	2	1	3	3	2	1
264	4	0	0	0	0	0	0	0	1	0	0	0	0	0	1	0	0	0	0	0	0	0	0	0	0	0	0		1	2	4	2	4	3	3	2	2	1	1	2	2	1	1	1	3	3	2	3	3
265	2	0	0	0	0	0	0	0	0	0	0	0	0	0	0	0	0	0	0	0	0	0	0	0	0	0	1		1	3	3	3	3	3	3	3	3	3	3	3	3	3	3	3	3	3	3	3	3
266	3	0	0	0	0	0	0	0	0	0	0	0	0	0	0	0	0	0	0	0	0	0	0	0	0	0	1		2	2	3	3	3	3	3	1	3	3	3	3	3	3	3	3	3	3	3	3	3
267	3	0	0	0	0	0	0	0	0	0	0	0	0	0	0	0	0	0	0	0	0	0	0	0	0	0	1		1	4	3	4	3	4	3	1	1	1	1	3	2	1	1	1	1	4	4	2	4
268	3	0	0	0	0	0	0	0	0	0	0	0	0	0	0	0	0	0	0	0	0	0	0	0	0	0	1		1	1	5	1	5	3	5	1	1	1	1	1	2	1	1	1	1	5	5	2	2
269	7	1	0	0	1	0	0	0	0	0	0	0	0	0	0	0	0	0	0	0	0	0	0	0	0	0	0		1	5	1	5	1	5	1	1	1	1	1	1	1	1	1	1	1	2	1	1	1
270	6	1	0	0	0	0	0	0	0	0	0	0	0	0	0	0	0	0	0	0	0	0	0	0	0	0	0		1	3	3	3	3	3	3	1	1	1	1	1	2	1	1	1	1	3	3	1	1
271	5	0	0	0	0	0	0	0	0	0	0	0	0	0	0	0	0	0	0	0	0	0	0	0	0	0	1		1	1	5	1	5	1	5	1	1	1	1	1	2	1	1	1	1	4	4	3	1
272	8	0	0	0	0	0	0	0	1	0	0	0	0	0	0	0	0	0	0	0	0	0	0	0	0	0	0		2	3	2	3	3	3	3	1	2	1	1	1	2	1	1	1	2	3	3	2	2
273	2	0	0	0	0	0	0	0	0	0	0	0	0	0	0	0	0	0	0	0	0	0	0	0	0	0	1		1	1	5	1	5	1	5	1	1	1	1	2	2	1	1	1	3	1	1	5	1
274	6	0	0	0	0	0	0	0	0	0	0	0	0	0	0	0	0	0	0	0	0	0	0	0	0	0	1		1	4	2	4	2	4	2	1	1	1	1	1	3	1	1	1	3	2	2	3	3
275	2	0	0	0	0	0	0	0	0	1	0	0	0	0	0	0	0	0	0	0	0	0	0	0	0	0	0		1	1	5	1	4	2	2	3	1	1	1	1	2	1	1	1	2	3	2	1	1
276	4	0	0	0	0	0	0	0	0	0	0	0	0	0	0	0	0	0	0	0	0	0	0	0	0	0	1		1	3	3	3	4	3	3	1	3	1	1	2	2	1	1	1	3	2	3	4	1
277	3	0	0	0	0	0	0	0	0	0	0	0	0	0	0	0	0	0	0	0	0	0	0	0	0	0	1		1	2	4	2	3	4	3	1	1	1	1	1	2	1	1	3	3	1	1	4	1
278	6	0	0	0	0	0	0	0	0	0	1	0	0	0	0	0	0	0	0	0	0	0	0	0	0	1	0	Collagen disease	1	2	4	1	3	2	3	2	1	1	1	2	2	1	1	1	3	5	4	4	1
279	5	0	0	0	0	0	0	0	0	0	0	0	0	0	0	0	0	0	0	0	0	0	0	0	0	0	1		2	2	4	2	4	3	4	1	1	1	1	1	2	1	1	1	2	3	3	2	1
280	6	0	0	1	0	0	0	0	0	0	0	0	0	0	0	0	0	0	0	0	0	0	0	0	0	0	0		1	2	3	3	3	4	2	3	1	1	1	1	2	1	1	1	2	1	3	3	2
281	2	0	0	0	0	0	0	0	0	0	0	0	0	0	0	0	0	0	0	0	0	0	0	0	0	0	1		1	3	3	3	3	3	3	1	3	3	3	3	3	3	3	3	3	3	3	3	3
282	6	0	0	0	0	0	0	0	0	0	0	0	0	0	0	0	0	0	0	0	0	0	0	0	0	0	1		1	4	3	2	3	5	3	3	1	1	1	1	3	1	1	1	2	2	2	2	4
283	5	1	0	0	0	0	0	0	0	0	0	0	0	0	0	0	0	0	0	0	0	0	0	0	0	0	0		1	3	3	3	3	3	3	3	3	3	3	3	3	3	3	3	3	1	1	1	1
284	3	0	0	0	0	0	0	0	0	0	0	0	0	0	0	0	0	0	0	0	0	0	0	0	0	0	1		1	3	3	3	3	3	3	3	3	3	3	3	3	3	3	3	3	3	3	2	2
285	4	0	0	0	0	0	0	0	0	0	0	0	0	0	0	0	0	0	0	0	0	0	0	0	0	0	1		1	1	5	1	5	2	5	1	3	1	1	3	3	1	1	1	3	2	3	2	1
286	5	0	0	1	0	0	0	0	0	0	0	0	0	0	0	0	0	0	0	0	0	0	0	0	1	0	0		3	4	2	5	2	4	2	1	1	1	1	2	2	2	1	2	3	3	2	2	1
287	2	0	0	0	0	0	0	0	0	0	0	0	0	0	0	0	0	0	0	0	0	0	0	0	0	0	1		1	2	2	2	4	3	3	2	3	3	3	3	2	1	3	3	3	3	3	1	1
288	6	0	0	0	0	0	0	0	0	0	0	0	0	0	0	0	0	0	0	0	0	0	0	0	0	0	1		1	4	2	5	2	5	1	1	1	1	1	3	2	3	1	1	2	2	1	4	1
289	5	0	0	0	0	0	0	0	0	0	0	0	0	0	0	0	0	0	0	0	0	1	0	0	0	0	0		2	1	5	2	4	4	5	1	1	1	1	1	2	1	1	1	2	3	4	4	1
290	3	0	0	0	0	0	0	0	0	0	0	0	0	0	0	0	0	0	0	0	0	0	0	0	0	0	1		1	4	3	3	3	4	4	2	3	1	1	1	2	1	3	3	3	5	2	3	3
291	7	0	0	1	0	0	0	0	1	0	1	0	0	0	0	0	0	1	0	0	0	0	0	0	0	0	0		4	4	4	4	4	3	3	1	1	1	1	1	2	1	1	1	3	3	3	3	1
292	3	0	0	0	0	0	0	0	0	0	0	0	0	0	0	0	0	0	0	0	0	0	0	0	0	0	1		1	2	3	2	2	3	2	1	1	1	1	1	2	1	1	1	3	2	3	3	2
293	5	0	0	0	0	0	0	0	0	0	0	0	0	0	0	0	0	0	0	1	0	1	0	0	0	0	0		4	1	5	1	5	2	3	1	1	1	1	1	3	1	1	1	2	3	4	3	2
294	7	0	0	0	0	0	1	0	1	0	0	0	0	0	0	0	0	0	0	0	0	0	0	0	0	0	0		1	4	3	3	4	4	4	1	1	1	1	3	2	1	1	1	1	2	2	2	3
295	7	0	0	1	0	0	0	0	0	0	0	0	0	0	0	0	0	0	0	0	0	0	0	0	0	0	0		1	3	1	2	2	2	2	3	3	1	1	3	3	3	2	3	3	2	2	2	2
296	3	0	0	0	0	0	0	0	0	0	0	0	0	0	0	0	0	0	0	1	0	0	0	0	0	0	0		3	3	4	3	4	3	4	3	1	1	1	2	2	1	1	1	3	3	4	3	1
297	6	0	0	1	0	0	0	0	0	0	0	0	0	0	0	0	0	0	0	0	0	0	0	0	0	0	0		4	3	3	3	3	4	3	1	1	1	1	2	2	1	1	3	3	2	2	3	1
298	5	0	0	0	0	0	0	0	0	0	0	0	0	0	0	0	0	0	0	0	0	1	0	0	0	0	0		1	4	3	4	3	4	4	1	3	1	1	3	2	1	1	1	2	2	2	3	3
299	6	0	0	0	0	0	0	0	0	0	0	0	0	0	0	0	0	0	0	0	0	0	0	0	0	0	1		1	5	2	5	1	4	1	1	1	1	1	2	2	1	1	1	3	3	4	5	1
300	6	0	0	1	0	0	0	0	1	0	0	0	0	0	0	0	0	0	0	0	0	0	0	0	0	0	0		1	4	2	4	4	3	2	1	1	1	1	1	2	1	1	1	2	3	4	3	1
301	4	0	0	0	0	0	0	0	0	0	0	0	0	0	0	0	0	0	0	0	0	0	0	0	0	0	1		1	5	1	5	1	5	1	3	3	1	1	1	2	1	1	1	2	3	1	3	2
302	6	1	0	1	0	0	0	0	0	0	0	0	0	0	0	0	0	0	0	0	0	0	0	0	0	0	0		1	4	2	3	2	4	2	1	3	1	1	1	3	1	1	1	3	1	3	2	1
303	3	0	0	0	0	0	0	0	0	0	0	0	0	0	0	0	0	0	0	0	0	1	0	0	0	0	0		1	5	5	5	4	5	5	1	1	1	1	2	2	1	1	3	3	4	5	2	3
304	4	0	0	0	0	0	0	0	0	0	0	0	0	0	0	0	0	0	0	0	0	0	0	0	0	0	1		1	1	5	1	4	4	4	1	1	1	1	1	2	1	1	1	2	2	2	2	4
305	3	0	0	0	0	0	0	0	0	0	1	0	0	0	1	0	0	0	0	1	0	0	0	0	0	0	0		2	4	2	4	1	4	1	2	3	1	1	2	2	1	1	1	3	2	4	1	1
306	7	0	0	0	0	0	0	0	0	0	0	0	0	0	0	0	0	0	0	0	0	0	0	0	0	0	1		3	5	1	5	1	5	1	3	1	1	1	1	2	3	1	3	3	2	1	2	1
307	4	0	0	0	0	0	0	0	0	0	0	0	0	0	1	0	0	0	0	0	0	0	0	0	0	0	0		1	2	4	2	2	2	4	1	3	1	1	1	2	1	1	1	3	5	5	3	3
308	4	0	0	0	0	0	0	0	0	0	0	0	0	0	0	0	0	0	0	0	0	0	0	0	0	0	1		1	4	2	4	2	4	2	1	1	1	1	2	2	1	1	1	1	2	2	1	5
309	4	1	0	0	0	0	0	0	0	0	0	0	0	0	0	0	0	0	0	0	0	0	0	0	0	0	0		1	5	5	5	5	5	5	3	3	3	3	3	3	3	3	3	3	1	1	5	1
310	3	0	0	0	0	0	0	0	0	0	0	0	0	0	0	0	0	0	0	0	0	0	0	0	0	0	1		1	4	3	4	2	5	2	1	1	1	1	1	2	1	1	1	3	4	3	3	1
311	5	0	1	1	0	0	0	0	1	0	0	0	0	0	0	1	0	1	1	0	0	1	1	0	0	0	0		1	1	5	1	5	1	5	1	1	1	1	1	2	1	1	1	3	5	5	3	2
312	5	0	0	0	0	0	0	0	0	0	0	0	0	0	0	0	0	0	0	0	0	0	0	0	0	0	1		1	1	1	1	4	2	5	1	1	1	1	1	2	1	1	1	3	3	3	1	1
313	6	0	0	0	0	0	0	0	0	0	0	0	0	0	0	0	0	0	0	0	0	0	0	0	0	1	0	Unexplained leg numbness	1	4	2	4	3	3	3	2	3	1	1	1	2	1	1	1	2	1	3	4	1
314	4	0	0	0	0	0	0	0	0	0	0	0	0	0	0	0	0	0	0	0	0	0	0	0	0	0	1		1	1	1	2	1	1	1	3	3	3	3	3	3	3	3	3	3	1	1	1	1
315	3	0	0	0	0	0	0	0	0	0	0	0	0	0	0	0	0	0	0	0	0	0	0	0	0	0	1		1	1	1	1	1	3	2	1	1	1	1	1	2	1	1	1	2	1	3	1	1
316	6	0	0	0	0	0	0	0	0	0	0	1	0	0	0	1	0	0	0	0	0	0	0	0	0	0	0		2	1	5	1	5	2	4	1	1	1	1	1	2	1	1	1	2	2	2	2	3
317	4	0	0	0	0	0	0	0	0	0	0	0	0	0	0	0	0	0	0	0	0	0	0	0	0	0	1		1	1	4	1	3	2	3	1	2	1	1	2	2	1	1	1	3	2	2	2	3
318	7	0	0	0	0	0	0	0	1	0	0	0	0	0	1	0	0	0	0	0	0	0	0	0	1	0	0		2	5	1	3	2	5	3	1	1	1	1	1	2	1	1	1	3	2	2	5	1
319	4	0	0	0	0	0	0	0	0	0	0	0	0	0	0	0	0	0	0	0	0	0	0	0	0	0	1		2	5	2	2	2	4	2	3	1	1	1	1	2	1	1	1	3	2	2	3	1
320	4	0	0	0	0	0	0	0	0	0	0	0	0	0	0	0	0	0	0	0	0	0	0	0	0	0	1		1	2	4	3	1	1	4	3	3	1	1	2	2	1	1	1	2	2	2	5	1
321	3	1	0	0	0	0	0	0	0	0	0	0	0	0	0	0	0	0	0	0	0	0	1	0	0	0	0		1	1	5	1	5	1	5	1	1	1	1	2	2	1	1	1	1	2	2	1	1
322	5	0	0	0	0	0	0	0	0	0	0	0	0	0	1	0	0	0	0	0	0	0	0	1	1	0	0		1	5	2	4	2	4	3	3	3	1	1	2	2	1	1	1	3	4	1	4	1
323	5	0	0	0	0	0	0	0	0	0	0	0	0	0	0	0	0	0	0	0	0	0	0	0	0	0	1		1	5	2	4	2	5	2	1	1	1	1	1	2	1	1	1	2	2	1	2	2
324	4	0	0	0	0	0	0	0	0	0	0	0	0	0	0	0	0	0	0	0	0	0	0	0	0	0	1		1	5	3	2	5	2	3	1	3	3	1	1	2	1	3	1	3	2	2	2	3
325	7	1	0	1	0	0	0	0	0	0	0	0	0	0	0	0	0	1	0	0	0	0	0	0	0	0	0		2	5	1	5	1	5	1	1	1	2	1	2	2	1	1	1	2	3	3	3	1
326	2	0	0	0	0	0	0	0	0	0	0	0	0	0	0	0	0	0	0	0	0	0	0	0	0	0	1		1	1	4	2	2	4	2	1	3	1	1	2	2	1	2	1	2	4	4	5	3
327	5	0	0	0	0	0	0	0	0	0	0	0	0	0	0	0	0	0	1	0	0	0	0	0	0	0	0		1	1	5	1	5	1	1	1	1	1	1	1	2	1	1	1	1	5	2	3	2
328	3	0	0	0	0	0	0	0	0	0	0	0	0	0	0	0	0	0	0	0	0	0	0	0	0	0	1		1	3	2	3	3	3	3	1	2	1	1	3	2	1	1	3	3	4	2	3	4
329	6	0	0	0	0	0	0	0	0	0	0	0	0	0	0	0	0	0	0	0	0	0	0	0	0	0	1		1	4	2	4	2	4	2	1	1	1	1	2	2	1	1	1	1	1	2	1	1
330	8	1	0	0	0	0	0	0	1	0	0	0	0	1	0	0	0	0	0	0	0	0	0	0	0	1	0	Microscopic polyangitis	2	3	3	4	2	4	2	1	1	1	1	3	2	1	1	1	2	3	1	5	4
331	7	0	0	0	0	0	0	0	1	0	0	0	0	0	0	0	0	0	0	0	0	0	0	0	0	0	0		1	4	2	4	2	4	2	1	3	1	1	1	2	1	1	1	2	2	2	4	1
332	4	0	0	0	0	0	0	0	1	0	0	0	0	0	0	0	1	0	0	0	0	0	0	0	0	0	0		2	1	1	3	2	1	2	3	2	2	3	2	2	1	1	1	2	3	3	3	2
333	3	0	0	0	0	0	0	0	0	0	0	0	0	0	0	0	0	0	0	0	0	0	0	0	0	0	1		1	1	5	1	5	1	5	3	3	3	1	3	3	1	1	1	3	5	5	3	1
334	4	0	0	0	0	0	0	0	0	0	0	0	0	0	0	0	0	0	0	0	0	0	0	0	0	0	1		4	3	3	3	3	3	3	3	1	1	1	3	3	1	1	1	3	3	3	2	4
335	3	0	0	0	0	0	0	0	0	0	0	0	0	0	0	0	0	0	0	0	0	0	0	0	0	0	1		1	4	2	4	2	4	3	1	1	1	1	2	2	1	1	1	2	4	1	2	1
336	7	0	0	0	0	0	0	0	0	0	0	0	0	0	0	0	0	1	0	0	0	0	0	0	0	0	0		2	3	2	3	3	4	2	1	3	1	1	1	2	1	1	1	2	2	4	1	1
337	3	0	0	0	0	0	0	0	0	0	0	0	0	0	0	0	0	0	0	0	0	1	0	0	0	0	0		1	2	5	1	4	2	3	1	1	1	1	1	2	1	1	1	3	2	3	3	2
338	4	0	0	0	0	0	0	0	0	0	0	0	0	0	0	0	0	0	0	0	0	0	0	0	0	0	1		1	3	3	3	3	4	3	1	1	1	1	1	2	1	1	1	1	5	5	4	1
339	8	0	0	0	0	0	0	0	0	0	0	0	0	0	0	0	0	0	0	0	0	0	0	0	0	0	1		1	3	3	3	3	3	3	1	2	1	2	1	2	1	1	1	2	2	2	4	1
340	3	0	0	0	0	0	0	0	0	0	1	0	0	0	0	0	0	0	0	0	0	1	0	1	0	0	0		1	4	4	3	4	3	3	1	1	1	1	1	2	1	1	1	2	2	2	5	3
341	7	0	0	0	0	0	0	0	0	0	0	0	0	0	0	0	0	0	0	0	0	0	0	0	1	0	0		1	4	2	2	2	4	3	1	1	1	1	1	2	1	1	1	2	2	2	1	1
342	7	0	0	0	0	0	0	0	0	0	0	0	0	0	0	0	0	0	0	0	0	0	0	0	0	0	1		1	2	4	2	4	2	3	1	1	1	1	1	2	1	1	1	2	1	4	3	1
343	4	0	1	0	0	0	0	0	0	0	0	0	0	0	0	0	0	0	0	0	0	0	0	0	0	0	0		1	3	2	2	2	4	4	1	2	1	1	2	2	1	1	1	2	3	2	1	2
344	3	0	0	0	0	0	0	0	0	0	0	0	0	0	0	0	0	0	0	0	0	0	0	0	0	0	1		1	3	3	3	4	2	4	1	2	1	1	1	2	1	1	1	3	2	2	4	1
345	4	0	0	1	0	0	0	0	0	0	0	0	0	0	0	0	0	0	0	0	0	0	0	0	0	0	0		2	2	3	3	3	3	2	2	1	2	2	3	2	2	1	2	1	2	3	3	3
346	6	0	0	0	0	0	0	0	1	0	0	0	0	0	0	0	0	0	0	0	0	0	0	0	0	0	0		1	3	4	3	3	3	4	1	3	1	1	1	2	1	1	1	2	5	5	3	1
347	5	0	0	0	0	0	0	0	0	0	0	0	0	0	0	0	0	0	0	0	0	0	0	0	0	0	1		1	3	4	2	3	3	4	1	1	1	1	1	2	1	1	1	3	2	2	3	1
348	5	0	0	0	0	0	0	0	0	0	0	0	0	0	1	0	0	0	0	0	0	0	0	0	0	0	0		1	3	3	3	3	3	4	1	1	1	1	1	2	1	1	1	2	2	2	3	1
349	2	0	0	0	0	0	0	0	0	0	0	0	0	0	0	0	0	0	0	0	0	0	0	0	0	0	1		1	4	2	4	3	5	3	1	1	1	1	2	2	3	3	1	3	4	3	3	1
350	7	1	0	1	0	0	0	0	1	0	1	0	0	1	0	0	0	0	0	0	0	0	0	0	0	0	0		1	4	2	4	2	4	2	1	1	1	1	1	2	1	1	1	3	3	5	3	3
351	3	0	0	0	0	0	0	0	0	0	0	0	0	0	0	0	0	0	0	0	0	0	0	0	0	0	1		1	4	3	3	3	3	3	1	3	1	3	3	3	3	3	3	1	4	4	3	3
352	6	0	0	0	0	0	0	0	0	0	0	0	0	0	0	0	0	0	0	0	0	0	0	0	0	1	0	Osteoprosis	1	2	3	3	4	4	3	1	1	1	1	1	2	1	1	1	2	3	3	4	1
353	6	0	0	0	0	0	0	0	0	0	0	0	0	0	0	0	0	0	0	0	0	0	0	0	0	0	1		1	3	2	2	2	3	3	1	1	1	1	1	2	1	1	1	2	3	2	3	1
354	3	0	0	0	0	0	0	0	0	0	0	0	0	0	0	0	0	0	0	0	0	0	0	0	0	0	1		1	3	3	3	3	3	3	3	3	1	1	1	3	1	1	1	3	2	2	1	1
355	3	0	0	0	0	0	0	0	0	0	0	0	0	0	0	0	0	0	0	0	0	0	0	0	0	0	1		1	4	3	4	4	3	4	2	2	1	2	1	2	1	2	2	1	3	3	2	2
356	5	0	1	0	0	0	0	0	0	0	0	0	0	0	0	0	0	0	0	0	0	0	0	0	0	0	0		1	4	3	4	2	4	4	1	1	1	1	1	2	1	1	1	2	2	2	2	2
357	2	0	0	0	0	0	0	0	0	0	0	0	0	0	0	0	0	0	0	0	0	0	0	0	0	0	1		1	3	3	3	3	4	4	1	3	1	1	1	2	1	1	1	3	2	2	3	1
358	5	0	0	0	0	0	0	0	0	0	1	0	0	0	0	0	0	1	0	0	0	0	0	0	0	0	0		1	5	5	5	5	5	5	1	2	1	1	1	2	1	1	1	3	3	5	3	1
359	3	0	0	0	0	0	0	0	0	0	0	0	0	0	0	0	0	0	0	0	0	0	0	0	0	0	1		1	2	4	2	4	3	4	3	1	1	1	3	2	1	1	1	3	5	4	3	2
360	5	0	0	0	0	0	0	0	0	0	0	0	0	0	0	0	0	0	0	0	0	0	0	0	1	0	0		1	2	4	2	4	2	3	1	1	1	1	1	3	1	1	1	1	5	2	4	1
361	8	0	0	0	0	0	0	0	0	0	0	0	0	0	0	0	0	0	0	0	0	0	0	0	0	0	1		1	5	2	4	2	5	2	1	1	1	1	1	2	1	1	1	3	5	5	2	2
362	4	0	0	0	0	0	0	0	0	0	0	0	0	0	0	0	0	0	0	0	0	0	0	0	0	0	1		1	3	2	2	3	4	3	3	3	1	1	3	3	3	1	3	3	2	2	2	1
363	4	0	0	0	0	0	0	0	0	0	0	0	0	0	0	0	0	0	0	0	0	0	0	0	0	0	1		1	2	3	3	3	3	2	3	1	1	1	1	2	1	1	1	2	2	3	4	1
364	6	0	0	0	0	0	0	0	0	0	0	0	0	0	0	0	0	0	0	0	0	0	0	0	0	0	1		1	5	1	5	1	5	3	1	3	1	1	1	2	1	1	1	2	2	2	3	1
365	6	0	0	0	0	0	0	0	0	0	0	0	0	0	0	0	0	0	0	0	0	1	0	0	0	0	0		4	2	4	2	4	3	4	3	1	1	1	1	2	1	1	1	2	2	1	4	3
366	2	0	1	0	0	0	0	0	0	0	0	0	0	0	0	0	0	0	0	0	0	0	0	0	0	0	0		3	2	4	4	5	3	2	2	2	2	2	2	2	3	2	2	2	3	2	1	3
367	3	0	0	0	0	0	0	0	0	0	0	0	0	0	0	0	0	0	0	0	0	0	0	0	0	0	1		1	1	2	3	3	3	2	2	2	1	3	3	2	3	3	3	3	2	1	3	2
368	4	0	0	0	0	0	0	0	0	1	0	0	0	0	0	0	0	0	0	1	0	0	0	0	0	0	0		1	2	4	2	4	3	3	1	1	1	1	2	3	2	2	2	2	5	2	4	1
369	2	0	0	0	0	0	0	0	0	0	0	0	0	0	0	0	0	0	0	0	0	0	0	0	0	0	1		1	3	2	3	3	3	3	3	3	3	1	1	3	3	3	3	3	1	1	2	1
370	6	1	0	1	0	0	0	0	0	0	0	0	0	0	1	0	0	1	0	0	0	0	0	0	0	0	0		1	3	4	2	3	2	3	1	1	1	1	1	2	1	1	1	3	4	3	3	4
371	3	0	0	0	0	0	0	0	0	0	0	0	0	0	0	0	0	0	0	0	0	0	0	0	0	0	1		1	3	3	3	3	3	3	1	1	1	1	1	2	1	1	1	3	2	2	3	3
372	3	0	0	0	0	0	0	0	0	0	0	0	0	0	0	0	0	0	0	0	0	0	0	0	0	0	1		1	3	4	3	4	3	3	1	1	1	3	2	2	3	3	3	3	3	3	3	1
373	6	1	0	0	0	0	0	0	0	0	0	0	0	0	0	0	0	0	0	0	0	0	0	0	0	0	0		1	4	2	4	3	4	3	1	1	1	1	1	2	1	1	1	2	2	2	2	5
374	8	0	0	0	0	0	0	0	0	0	0	0	0	0	0	0	0	0	0	0	0	0	0	0	0	0	1		3	4	2	2	3	3	2	1	2	1	1	1	2	1	1	1	3	4	5	2	1
375	4	1	0	0	0	0	0	0	0	0	0	0	0	0	0	0	0	1	0	0	0	0	0	0	0	0	0		2	2	2	3	2	2	3	1	2	1	2	2	2	1	2	1	2	2	3	1	1
376	3	1	0	0	1	0	0	0	0	0	0	1	1	0	0	0	0	1	0	0	0	0	0	0	0	0	0		3	1	3	3	2	3	2	1	2	2	1	2	2	1	2	2	1	2	3	3	3
377	2	0	0	0	0	0	0	0	0	0	0	0	0	0	0	0	0	0	0	0	0	0	0	0	0	0	1		2	2	4	1	4	1	4	1	1	1	1	1	2	1	1	1	1	4	4	2	3
378	7	0	0	1	0	0	0	0	1	0	1	0	0	0	0	0	0	0	0	0	0	0	1	0	0	0	0		1	5	2	5	2	5	2	1	1	1	1	1	2	1	1	1	2	5	3	1	1
379	2	0	0	0	0	0	0	0	0	0	0	0	0	0	0	0	0	0	0	0	0	0	0	0	0	0	1		1	1	5	1	5	1	5	1	1	1	1	1	2	1	1	1	3	4	5	5	1
380	5	1	1	0	0	0	0	0	0	0	0	0	0	1	0	0	0	0	0	0	0	0	0	0	0	0	0		1	3	4	3	3	4	4	2	3	1	1	3	2	1	1	1	2	2	3	2	1
381	6	0	0	0	0	0	0	0	0	0	0	0	0	0	0	0	0	0	0	0	0	0	0	0	0	0	1		1	3	2	4	2	4	2	1	1	1	1	1	3	1	1	1	2	2	2	2	1
382	4	0	0	0	0	0	0	0	0	0	0	0	0	0	0	0	0	0	0	0	0	0	0	0	0	0	1		1	3	2	4	3	3	3	1	2	1	1	1	2	1	2	1	1	4	1	3	3
383	3	0	0	0	0	0	0	0	0	0	0	0	0	0	0	0	0	0	0	0	0	0	0	0	0	0	1		1	4	2	4	2	4	2	3	1	1	1	3	2	1	3	3	2	2	2	3	1
384	4	0	0	0	0	0	0	0	0	0	0	0	0	0	0	0	0	0	0	0	0	0	0	0	0	0	1		1	3	4	2	4	3	4	1	1	1	1	1	2	1	1	1	1	3	3	4	2
385	4	0	0	0	0	0	0	0	0	0	0	0	0	0	0	0	0	0	0	0	0	0	0	0	0	0	1		1	2	4	2	4	3	3	1	3	1	1	1	2	1	1	1	2	4	4	3	1
386	6	0	0	0	0	0	0	0	0	0	0	0	0	0	0	0	1	1	1	0	0	0	0	0	0	0	0		2	4	4	4	4	4	4	1	1	1	1	1	1	1	1	1	1	3	3	2	2
387	3	0	0	0	0	0	0	0	0	0	0	0	0	0	0	0	0	0	0	0	0	0	0	0	0	0	1		1	3	2	3	4	3	4	1	1	1	1	1	3	1	1	1	1	4	3	2	1
388	3	1	0	1	0	0	0	0	0	0	1	0	0	0	0	0	0	0	0	0	0	1	0	0	0	0	0		2	4	2	4	4	4	4	1	1	1	2	1	1	1	1	1	1	3	3	3	3
389	2	0	0	0	0	0	0	0	0	0	0	0	0	0	0	0	0	0	0	0	0	0	1	0	0	0	0		1	1	1	2	2	2	2	1	3	3	3	3	3	1	3	3	3	4	1	2	2
390	4	0	0	0	0	0	0	0	0	0	0	0	0	0	0	0	0	0	0	0	0	0	0	0	0	0	1		1	2	4	2	4	4	3	3	3	1	1	2	2	1	1	1	1	4	5	3	4
391	4	1	0	0	0	0	0	0	0	0	0	1	0	0	0	0	0	0	0	0	0	0	0	0	0	0	0		1	2	3	3	2	4	5	2	1	1	1	2	2	1	1	1	3	1	2	4	2
392	3	0	0	0	0	0	0	0	0	0	0	0	0	0	1	0	0	0	0	0	0	0	0	1	0	0	0		2	3	4	2	4	2	3	1	2	1	1	1	2	1	1	1	3	3	3	5	3
393	3	0	0	0	0	0	0	0	0	0	0	0	0	0	0	0	0	0	0	0	0	0	0	0	0	0	1		1	3	3	3	3	3	3	3	3	3	3	3	3	3	3	3	3	5	3	4	1
394	2	0	0	0	0	0	0	0	0	0	0	0	0	0	0	0	0	0	0	0	0	0	0	0	0	0	1		1	2	5	1	5	1	5	1	1	1	1	2	3	1	1	3	3	1	2	2	1
395	4	0	0	0	0	0	0	0	0	0	0	0	0	0	0	0	0	0	0	0	0	0	0	0	0	0	1		1	3	3	3	4	3	3	2	1	1	1	2	2	1	2	1	1	2	4	3	2
396	4	0	0	0	0	0	0	0	0	0	0	0	0	0	0	0	0	0	0	0	0	0	0	0	0	0	1		1	1	5	3	5	3	5	3	1	3	1	3	3	3	3	3	3	5	1	4	1
397	3	0	0	0	0	0	0	0	0	0	0	0	0	0	0	0	0	0	0	0	0	0	0	0	0	0	1		1	2	4	4	3	4	4	1	1	1	1	1	2	1	1	1	2	3	3	3	2
398	6	0	0	0	0	0	0	0	0	0	0	0	0	0	0	0	0	0	0	0	0	0	0	0	0	0	1		2	4	1	4	1	5	1	1	1	1	1	1	2	1	1	1	2	2	2	3	1
399	3	0	0	0	0	0	0	0	0	0	1	0	0	0	0	0	0	0	0	0	0	0	0	0	0	0	0		1	1	5	1	3	3	5	3	1	1	1	3	2	1	1	1	3	5	5	2	1
400	5	0	0	0	0	0	0	0	0	0	0	0	0	0	0	0	0	0	0	0	0	0	0	0	0	0	1		1	2	3	3	4	3	3	2	1	2	1	2	2	1	1	2	2	2	2	3	2
401	4	0	0	0	0	0	0	0	0	0	0	0	0	0	0	0	0	0	0	0	0	0	0	0	0	0	1		1	4	3	3	3	4	3	1	1	1	1	1	2	1	1	1	3	3	3	3	3
402	2	0	0	0	0	0	0	0	0	0	0	0	0	0	0	0	0	0	0	0	0	0	0	0	0	0	1		1	3	3	3	3	3	3	1	3	1	1	3	2	1	1	3	3	5	2	2	1
403	3	0	0	0	0	0	0	0	0	0	0	0	0	0	0	0	0	0	0	0	0	0	0	0	0	0	1		1	4	3	3	3	3	3	1	1	1	1	1	2	1	1	1	1	4	4	3	2
404	7	0	0	0	0	0	0	0	0	0	0	0	0	0	0	0	0	0	0	0	0	0	0	0	0	0	1		4	4	3	3	2	4	1	1	1	1	1	3	2	1	1	1	2	3	3	3	1
405	4	0	0	0	0	0	0	0	0	0	0	0	0	0	0	0	0	0	0	0	0	0	0	0	0	0	1		1	4	3	4	2	3	2	3	3	1	1	2	2	1	3	2	3	3	3	3	2
406	3	0	0	0	0	0	0	0	0	0	0	0	0	0	0	0	0	0	0	0	0	0	0	0	0	0	1		1	4	2	4	2	4	3	1	1	1	1	3	2	1	1	1	2	2	4	3	2
407	4	0	0	0	0	0	0	0	0	0	0	0	0	0	1	0	0	1	0	0	0	0	0	0	1	0	0		3	3	3	3	4	4	2	3	1	1	1	3	2	1	1	2	3	2	2	4	5
408	4	0	0	0	0	0	0	0	0	0	0	0	0	0	0	0	0	0	0	0	0	0	0	0	0	0	1		1	5	1	5	1	5	1	1	2	1	1	2	2	1	3	1	3	2	2	1	1
409	2	0	0	0	0	0	0	0	0	0	0	0	0	0	0	0	0	0	0	0	0	0	0	0	0	0	1		2	1	5	2	3	2	4	3	3	1	1	1	2	1	1	3	2	1	1	5	1
410	4	0	0	1	0	0	0	0	0	0	0	0	0	0	0	0	0	0	0	0	0	0	0	0	0	0	0		1	1	5	2	5	2	2	1	3	1	1	1	3	1	1	1	1	5	5	2	4
411	5	0	0	1	0	0	0	0	0	0	0	0	0	0	0	0	0	0	0	0	0	0	0	0	0	0	0		1	4	3	3	3	4	3	3	3	3	3	3	3	3	3	3	3	3	2	3	2
412	4	0	0	0	0	0	0	0	0	0	0	0	0	0	0	0	0	0	0	0	0	0	1	0	0	0	0		1	4	4	3	3	4	3	3	1	1	1	1	2	1	1	1	3	2	3	4	1
413	4	0	0	0	0	0	0	0	0	0	0	0	0	0	0	0	0	0	0	0	0	1	0	0	0	0	0		1	2	5	2	5	3	5	2	1	1	1	3	2	1	1	1	2	4	4	3	5
414	4	0	0	0	0	0	0	0	0	1	1	0	0	0	1	0	0	1	0	0	0	0	0	0	0	0	0		1	3	3	3	3	4	1	1	1	1	1	3	2	1	1	1	3	5	5	3	1
415	2	0	0	0	0	0	0	0	0	0	0	0	0	0	0	0	0	0	0	0	0	0	0	0	0	0	1		1	1	4	1	5	1	4	1	1	1	1	1	2	1	1	1	2	5	5	2	3
416	8	0	0	0	0	0	0	0	0	0	0	0	0	0	0	0	0	0	0	0	0	0	0	0	0	0	1		1	3	3	3	3	3	3	1	1	1	1	1	1	1	1	1	1	3	3	3	3
417	5	0	0	0	0	0	0	0	0	0	0	0	0	0	0	0	0	0	0	0	0	0	0	0	0	0	1		2	2	4	2	4	3	4	1	3	1	1	1	2	1	1	2	3	3	3	3	3
418	3	0	0	0	0	0	0	0	0	0	0	0	0	0	0	0	0	0	0	0	0	0	0	0	0	0	1		1	4	2	4	2	5	3	1	1	1	1	2	2	1	1	1	2	4	3	3	4
419	4	0	0	0	0	0	0	0	0	0	0	0	0	0	0	0	0	0	0	0	0	0	0	0	0	0	1		1	4	1	4	1	5	1	1	1	1	1	1	2	1	1	1	3	2	2	3	1
420	7	0	0	0	0	0	0	0	0	0	0	0	0	0	0	0	0	0	0	0	0	0	0	0	0	0	1		2	4	2	4	2	4	2	1	1	1	1	1	2	1	1	1	2	3	3	3	2
421	4	0	0	0	0	0	0	0	0	0	0	0	0	0	0	0	0	0	0	0	0	0	0	0	0	0	1		1	3	3	3	3	3	3	1	1	1	1	1	2	1	1	1	2	3	3	3	3
422	4	0	0	0	0	0	0	0	0	0	0	0	0	0	0	0	0	0	0	0	0	0	0	0	0	0	1		1	2	4	2	4	2	4	1	3	1	1	1	3	1	1	1	3	5	5	3	1
423	7	0	0	0	0	0	0	0	0	0	0	0	0	1	0	0	0	0	0	0	0	0	0	0	0	0	0		1	4	2	4	2	4	2	1	1	1	1	1	3	1	1	1	2	1	2	4	1
424	3	0	0	0	0	0	0	0	0	0	0	0	0	0	0	0	0	1	0	0	0	0	0	0	0	0	0		3	3	4	4	4	4	4	2	1	1	1	2	2	1	1	1	1	4	4	3	2
425	2	0	0	0	0	0	0	0	0	0	0	0	0	0	1	0	0	0	0	0	0	0	1	0	0	0	0		1	4	4	3	3	4	4	1	1	1	1	1	2	1	1	1	3	4	4	3	1
426	8	0	1	0	0	0	0	0	1	1	0	0	0	1	0	0	0	1	0	0	0	0	1	0	1	0	0		1	5	2	4	2	5	3	1	1	1	1	1	2	1	1	1	3	4	3	2	1
427	7	1	0	0	1	0	0	0	1	0	0	0	0	1	0	0	0	0	0	0	0	0	0	0	1	0	0		1	3	3	4	2	3	3	1	2	1	1	2	2	1	1	2	2	2	2	2	2
428	5	0	0	0	0	0	0	0	0	0	0	0	0	0	0	0	0	0	0	0	0	0	0	0	0	0	1		1	5	2	4	2	5	3	3	3	3	3	2	3	1	1	1	3	2	2	2	5
429	4	0	0	0	0	0	0	0	0	0	0	0	0	0	0	0	0	0	0	0	0	0	0	0	0	0	1		1	2	4	4	4	3	4	2	1	1	1	2	2	1	1	1	2	2	2	1	1
430	4	1	0	1	0	0	0	0	0	0	0	0	0	0	0	0	0	1	0	0	0	0	0	0	0	0	0		1	4	2	4	2	4	2	1	1	1	1	1	1	1	1	1	1	3	3	3	3
431	5	0	0	0	0	0	0	0	0	0	0	0	0	0	0	0	0	0	0	0	0	0	0	0	0	0	1		1	2	4	2	4	3	4	1	1	1	1	2	2	1	2	2	3	3	3	1	1
432	8	0	1	0	0	0	1	0	0	0	0	0	0	1	0	0	0	0	0	0	0	0	0	0	0	0	0		1	5	2	5	2	5	1	1	1	1	1	1	2	1	1	1	3	2	2	1	4
433	4	0	0	0	0	0	0	0	0	0	0	0	0	0	0	0	0	0	0	1	0	0	0	0	0	0	0		1	1	4	2	5	1	2	2	2	1	1	1	2	2	1	1	3	3	5	4	2
434	7	0	0	0	0	0	0	0	0	0	0	0	0	0	0	0	0	0	1	0	0	0	0	0	1	0	0		1	4	3	4	3	4	2	1	1	1	1	1	2	1	1	1	3	2	4	2	2
435	4	0	0	0	0	0	0	0	0	0	1	0	0	0	0	0	0	1	1	0	0	0	0	0	0	0	0		2	3	4	3	3	4	3	2	1	1	1	1	2	1	1	2	2	3	3	3	3
436	3	0	0	0	0	0	0	0	0	0	0	0	0	0	0	0	0	0	0	0	0	0	1	0	0	0	0		1	2	4	2	4	2	4	2	1	1	1	2	2	1	1	1	2	5	5	3	3
437	6	0	0	0	0	0	0	0	0	0	0	0	0	0	0	0	0	0	0	0	0	1	0	0	0	0	0		1	5	2	4	2	5	3	1	1	1	1	1	2	1	1	1	2	2	2	3	1
438	7	1	0	0	0	0	0	0	0	0	0	0	0	0	0	0	0	0	0	0	0	0	0	0	0	0	0		4	3	4	2	3	3	4	1	2	1	1	1	2	1	1	1	2	3	3	2	1
439	4	0	0	0	0	0	0	0	0	0	0	0	0	0	0	0	0	0	0	0	0	0	0	0	0	0	1		1	3	4	2	4	4	4	3	3	1	1	2	2	1	1	1	1	5	5	3	5
440	6	1	0	1	0	0	0	1	0	0	0	0	0	0	0	0	0	0	0	0	0	0	0	0	0	0	0		1	3	3	3	3	4	2	1	1	1	1	1	2	1	1	1	2	2	2	4	1
441	6	0	0	0	0	0	0	0	0	0	0	0	0	0	0	0	0	0	0	0	0	0	0	0	0	0	1		2	5	1	5	1	5	1	1	1	1	1	1	3	1	1	3	1	2	1	4	1
442	6	1	0	1	0	0	0	0	1	0	1	0	0	0	0	0	0	1	0	0	0	0	0	0	0	0	0		1	3	3	3	3	3	3	1	1	1	1	1	2	1	1	1	1	4	5	2	1
443	6	0	0	0	0	0	0	0	0	0	0	0	0	0	0	0	0	0	0	0	0	0	0	0	0	0	1		1	4	4	4	4	4	4	1	2	1	1	1	2	1	1	1	2	2	5	2	1
444	5	0	0	0	0	0	0	0	0	0	0	0	0	0	0	0	0	0	0	0	0	0	0	0	0	0	1		2	4	2	3	3	3	3	1	3	1	1	1	2	1	1	1	2	4	3	4	3
445	4	0	0	0	0	0	0	0	0	0	0	0	0	0	0	0	0	0	0	0	0	0	0	0	0	1	0	Crohn's disease	1	3	3	3	3	3	3	3	3	3	3	3	3	3	3	3	3	2	2	3	3
446	5	0	0	0	0	0	0	0	0	0	0	0	0	0	0	0	0	0	0	0	0	0	0	0	0	0	1		1	2	3	2	2	3	4	1	1	1	1	1	3	1	1	1	2	2	4	2	2
447	4	0	0	0	0	0	0	0	0	0	0	0	0	0	0	0	0	0	0	0	0	0	0	0	0	0	1		2	3	2	3	4	3	4	1	2	1	1	1	1	1	2	1	1	4	4	2	4
448	6	0	0	0	0	0	0	0	1	0	0	0	0	0	0	0	0	0	0	0	0	1	0	0	0	0	0		2	1	5	1	5	1	5	1	1	1	3	3	2	1	1	1	3	3	4	3	1
449	5	0	0	0	0	0	0	0	0	0	0	0	0	0	0	0	0	0	0	0	0	0	0	0	0	0	1		1	2	3	3	3	3	3	3	3	1	1	1	2	1	1	1	3	3	3	3	1
450	4	0	0	0	0	0	0	0	0	0	0	0	0	0	0	0	0	0	0	1	0	0	0	0	0	0	0		1	4	3	3	3	2	3	2	3	1	1	1	2	1	1	1	3	5	4	1	1
451	4	0	0	0	0	0	0	0	0	0	0	0	0	0	0	0	0	0	0	0	0	0	0	0	0	0	1		1	3	3	3	3	3	3	2	2	2	1	1	2	1	1	1	1	4	5	3	1
452	4	0	0	0	0	0	0	0	0	0	0	0	0	0	0	0	0	0	0	0	0	0	0	0	0	0	1		1	5	5	5	5	5	5	3	3	3	3	3	3	3	3	3	3	1	1	1	1
453	4	0	0	0	0	0	0	0	0	0	0	0	0	0	0	0	0	0	0	0	0	0	0	0	0	0	1		1	4	1	4	1	4	1	1	1	1	1	2	2	1	1	1	2	2	2	3	3
454	3	0	0	0	0	0	0	0	0	0	0	0	0	0	0	0	0	0	0	0	0	0	0	0	0	0	1		1	2	4	2	4	3	4	3	1	1	3	2	2	1	1	1	3	3	3	2	2
455	2	1	0	1	0	1	0	1	0	1	0	0	0	1	0	1	1	1	0	0	1	0	1	0	0	0	0		2	5	3	4	4	3	4	3	1	1	2	1	1	1	1	3	1	1	4	4	3
456	3	0	0	0	0	0	0	0	0	0	0	0	0	0	0	0	0	0	0	0	0	0	0	0	0	0	1		1	2	4	2	5	2	5	1	1	1	1	1	2	1	1	1	3	3	3	3	3
457	3	0	0	0	0	0	0	0	0	0	0	0	0	0	0	0	0	0	0	0	0	0	0	0	0	0	1		1	3	3	3	3	3	2	3	3	1	1	2	2	1	1	3	3	2	1	2	2
458	6	0	0	0	0	0	0	0	0	0	0	0	0	0	0	0	0	0	0	0	0	0	0	0	0	0	1		1	2	5	1	4	2	5	1	1	1	1	2	2	1	1	1	2	2	2	1	2
459	4	0	0	0	0	0	0	0	0	0	0	0	0	0	0	0	0	0	0	0	0	0	0	0	0	0	1		2	2	4	2	4	3	5	1	1	1	1	1	2	1	1	2	2	2	2	4	1
460	4	0	0	0	0	0	0	0	0	0	0	0	0	0	0	0	0	0	0	0	0	0	0	0	0	0	1		1	2	4	2	3	3	3	1	1	1	1	1	2	1	1	1	2	3	3	4	3
461	4	0	0	0	0	0	0	0	0	0	0	0	0	0	0	0	0	0	0	1	0	0	0	0	0	0	0		1	3	3	3	3	3	3	3	3	1	1	3	2	1	1	1	3	1	1	5	1
462	7	0	0	0	0	0	0	0	0	0	0	0	0	0	0	0	0	0	0	0	0	0	0	0	0	0	1		1	3	4	4	3	3	3	1	1	1	1	1	2	1	1	1	3	4	4	2	1
463	4	0	0	0	0	0	0	0	0	0	0	0	0	0	0	0	0	0	0	0	0	0	1	0	0	0	0		2	2	4	2	4	2	4	1	1	1	2	1	2	1	1	1	2	3	3	3	1
464	4	0	0	0	0	0	0	0	0	0	0	0	0	0	0	0	0	0	0	0	0	0	0	0	0	0	1		1	3	4	2	4	3	4	3	3	3	3	3	3	3	3	3	3	3	2	2	1
465	3	0	0	0	0	0	0	0	0	0	0	0	0	0	0	0	0	0	0	0	0	0	0	0	0	0	1		1	3	3	3	3	3	3	3	3	3	3	3	3	3	3	3	3	2	2	3	3
466	6	0	0	0	0	0	0	0	0	0	0	0	0	0	0	0	0	0	0	0	0	0	0	0	0	0	1		1	4	2	2	2	4	2	1	1	1	1	2	2	1	1	1	3	2	3	4	3
467	7	0	0	0	0	0	0	0	0	0	0	0	0	0	0	0	0	0	0	0	0	0	0	0	0	0	1		1	4	3	3	2	4	4	1	1	1	1	1	2	1	1	1	1	2	2	4	4
468	3	0	0	0	0	0	0	0	0	0	0	0	0	0	0	0	0	0	0	0	0	0	0	0	0	0	1		1	4	2	4	2	4	4	1	1	1	1	1	2	1	1	1	1	4	2	3	3
469	6	0	0	0	0	0	0	0	0	0	0	0	0	0	0	0	0	0	0	0	0	0	0	0	0	0	1		1	5	2	4	2	5	1	1	2	1	1	2	2	1	1	1	3	2	2	1	1
470	5	1	0	1	0	0	0	0	0	1	0	0	0	0	0	0	1	0	0	0	0	0	0	0	1	0	0		3	4	3	4	3	4	3	2	1	1	2	2	1	1	1	2	1	3	2	3	3
471	2	0	0	1	0	0	0	0	0	0	0	0	0	0	0	0	0	0	0	0	0	0	0	0	0	0	0		1	3	4	2	4	3	3	1	2	1	1	2	2	1	1	1	2	4	5	2	1
472	6	0	0	0	0	0	0	0	0	0	0	0	0	0	0	0	0	0	0	0	0	0	0	0	0	0	1		1	4	3	4	2	4	3	1	1	1	1	1	2	1	1	1	3	3	5	3	1
473	3	0	0	0	0	0	0	0	0	0	0	0	0	0	0	0	0	0	0	1	0	0	0	0	0	0	0		1	3	3	3	4	4	4	1	3	1	1	3	2	1	1	1	1	5	5	3	1
474	6	0	0	0	0	0	0	0	0	0	1	0	0	0	0	0	0	0	0	0	0	0	0	0	0	0	0		4	2	4	2	4	3	4	1	1	1	1	1	2	1	1	1	2	3	5	2	1
475	4	0	0	0	0	0	0	0	0	0	1	0	0	0	0	0	0	0	0	0	0	0	0	0	0	0	0		1	3	3	3	3	3	3	1	3	3	3	3	3	3	3	3	3	3	3	3	3
476	3	0	0	0	0	0	0	0	0	0	0	0	0	0	0	0	0	0	0	0	0	0	0	0	0	0	1		1	2	4	2	2	4	4	1	1	1	1	1	2	1	2	2	3	2	1	3	2
477	4	0	0	0	0	0	0	0	0	0	0	0	0	0	0	0	0	0	0	0	0	0	0	0	0	0	1		1	2	4	2	4	3	4	1	3	1	1	3	2	1	3	1	3	3	2	3	3
478	5	0	0	0	0	0	0	0	0	0	0	0	0	0	0	0	0	0	0	0	0	0	0	0	0	0	1		1	1	5	1	5	1	5	1	2	1	1	1	2	1	1	1	2	3	3	4	2
479	5	1	1	0	0	0	0	0	0	0	0	0	0	0	0	1	0	1	0	0	0	0	0	1	0	0	0		2	3	3	4	2	4	3	1	1	1	1	2	2	1	1	1	2	2	2	2	1
480	6	1	0	0	0	0	0	0	0	0	0	0	0	0	0	0	0	0	0	0	0	0	0	0	0	0	0		1	3	4	2	5	3	3	2	1	1	1	1	2	1	1	1	2	2	2	3	3
481	7	0	0	1	0	0	0	0	0	0	1	0	0	0	0	0	0	0	0	0	0	0	0	0	1	0	0		2	4	3	3	3	3	3	1	1	1	1	2	2	1	1	1	2	2	2	2	2
482	6	0	0	0	0	0	0	0	0	0	0	0	0	0	0	0	0	0	0	0	0	0	0	0	0	0	1		1	4	3	5	2	4	2	1	3	1	1	1	2	1	1	1	3	2	3	1	1
483	3	0	0	0	0	0	0	0	0	0	0	0	0	0	0	0	0	0	0	1	0	0	0	0	0	0	0		1	5	3	2	2	5	2	3	3	1	1	1	3	3	2	2	3	3	3	4	1
484	7	1	0	0	0	0	0	0	1	0	0	0	0	0	0	1	0	0	0	0	0	0	0	0	0	0	0		1	4	2	3	1	4	1	1	2	1	1	3	2	1	1	1	2	1	2	3	1
485	5	0	0	0	0	0	0	0	0	0	0	0	0	0	0	0	0	0	0	0	0	0	0	0	0	0	1		1	3	3	3	3	4	3	1	1	1	1	1	2	1	1	1	2	4	4	3	3
486	2	0	0	0	0	0	0	0	0	0	0	0	0	0	0	0	0	0	0	1	0	0	0	0	0	0	0		1	1	1	1	1	1	1	1	3	1	1	1	2	1	1	1	3	2	2	2	1
487	7	0	1	0	0	0	0	0	0	0	0	0	0	0	0	0	0	0	0	0	0	0	0	0	0	0	0		1	1	1	1	1	1	1	1	1	1	1	1	1	1	1	1	1	1	1	1	1
488	3	0	0	0	0	0	0	0	0	0	0	0	0	0	0	0	0	0	0	0	0	0	0	0	0	0	1		1	1	5	1	5	1	5	1	1	1	1	1	2	1	1	1	2	1	2	1	1
489	3	0	0	0	0	0	0	0	0	0	0	0	0	0	0	0	0	0	0	0	0	0	0	0	0	0	1		1	2	2	2	3	3	2	2	2	1	1	1	2	2	2	2	1	4	4	4	3
490	6	0	0	0	0	0	0	0	0	0	0	0	0	0	0	0	0	0	0	0	0	0	0	0	0	0	1		3	3	3	3	3	4	3	3	3	3	3	3	3	3	3	3	3	1	1	1	1
491	7	0	1	1	0	0	0	0	0	0	0	0	0	0	0	0	0	0	0	0	0	0	0	0	1	0	0		2	4	1	4	2	4	4	1	1	1	1	2	2	1	1	1	1	3	1	2	1
492	2	0	0	0	0	0	0	0	0	0	0	0	0	0	0	0	0	0	0	0	0	0	0	0	0	0	1		1	2	3	4	3	2	3	1	2	3	2	1	2	3	2	1	2	2	4	3	3
493	6	0	0	0	0	0	0	0	0	0	0	0	0	0	0	0	0	0	0	0	0	0	0	0	0	0	1		1	1	5	2	5	5	5	2	1	1	1	2	2	1	1	1	2	1	1	5	1
494	3	0	0	0	0	0	0	0	0	0	0	0	0	0	0	0	0	0	0	0	0	0	0	0	0	0	1		2	2	3	2	3	4	3	1	1	1	1	1	2	1	1	1	2	1	2	1	1
495	5	0	0	0	0	0	0	0	0	0	0	0	0	0	0	0	0	0	0	0	0	0	0	0	0	0	1		4	3	2	4	3	3	2	1	1	1	1	2	2	3	1	1	2	3	3	2	1
496	4	0	0	0	0	0	0	0	0	0	0	0	0	0	0	0	0	0	0	0	0	0	0	0	0	0	1		1	1	5	1	5	1	5	1	1	1	1	3	2	1	1	1	3	5	5	1	1
497	6	0	0	0	0	0	0	0	0	0	0	0	0	0	0	0	0	0	0	0	0	0	0	0	0	0	1		1	4	3	4	3	4	3	1	1	1	1	1	2	1	1	1	3	2	2	4	1
498	4	0	0	0	0	0	0	0	0	1	0	0	0	0	0	0	0	0	0	0	0	0	0	0	0	0	0		1	4	3	3	2	3	2	1	1	1	1	1	2	1	1	1	2	4	5	4	1
499	4	0	0	0	0	0	0	0	0	0	0	0	0	0	1	0	0	1	0	0	0	0	0	0	0	0	0		1	4	4	3	4	5	4	1	3	1	1	1	2	1	1	1	3	5	5	3	2
500	3	0	0	0	0	0	0	0	0	0	0	0	0	0	0	0	0	0	0	0	0	0	0	0	0	0	1		1	2	4	2	4	3	4	1	3	3	1	1	3	3	3	1	1	4	3	4	2
501	7	1	0	0	0	0	0	0	0	0	0	0	0	0	0	0	0	0	0	0	0	0	0	0	0	0	0		4	2	4	2	4	2	4	3	3	3	3	3	3	3	3	3	3	4	4	3	3
502	5	0	0	0	0	0	0	0	0	0	0	0	0	0	0	0	0	0	0	0	0	0	0	0	0	0	1		1	1	5	1	5	1	5	3	3	3	3	3	3	3	3	3	3	5	5	2	2
503	3	0	0	0	0	0	0	0	0	0	0	0	0	0	0	0	0	0	0	1	0	0	0	0	0	0	0		1	4	3	3	3	4	3	2	1	2	3	2	1	3	2	2	1	4	5	2	3
504	6	0	0	0	0	0	0	0	0	0	0	0	0	0	0	0	0	0	0	0	0	0	0	0	1	0	0		1	2	4	2	5	2	3	1	1	1	1	1	2	3	1	1	2	3	2	2	1
505	6	0	0	1	0	0	0	0	0	1	0	0	0	0	0	0	0	0	1	1	0	0	0	0	0	0	0		4	3	2	4	2	5	3	1	1	1	1	2	2	1	1	1	3	2	2	1	1
506	4	1	1	0	0	0	0	0	0	0	0	0	0	0	0	0	0	0	0	0	0	0	0	0	0	0	0		1	2	2	2	2	2	2	2	1	1	1	1	2	1	1	1	2	2	2	2	2
507	4	0	0	0	0	0	0	0	0	0	0	0	0	0	0	0	0	0	0	0	0	0	1	0	0	1	0	Infertility	1	2	4	2	3	3	3	1	3	1	1	2	2	1	1	1	3	3	4	1	1
508	4	0	0	0	0	0	0	0	0	0	0	0	0	0	0	0	0	1	0	0	0	0	0	0	0	1	0	Rhinitis	2	4	3	4	3	4	3	1	2	2	1	2	2	1	1	1	2	5	5	1	1
509	4	0	0	0	0	0	0	0	1	0	0	0	0	0	0	0	0	0	0	0	0	0	0	0	0	0	0		1	3	4	3	4	2	3	1	1	1	1	2	2	1	2	2	2	3	3	2	2
510	3	0	0	0	0	0	0	0	0	0	0	0	0	0	0	0	0	0	0	0	0	0	0	0	0	0	1		1	1	5	1	4	3	3	3	3	3	3	3	3	3	3	3	3	2	5	3	3
511	6	0	0	0	0	0	0	0	0	0	0	0	0	0	0	0	0	0	0	0	0	0	0	0	0	0	1		1	4	2	4	3	4	3	1	1	1	1	1	1	1	1	1	1	3	3	3	3
512	2	0	0	0	0	0	0	0	0	0	0	0	0	0	0	0	0	0	0	0	0	0	0	0	0	0	1		1	1	2	2	1	4	3	3	2	1	3	2	2	2	3	2	1	2	4	3	2
513	5	0	0	0	0	0	0	0	0	0	0	0	0	0	0	0	0	0	0	0	0	0	0	0	0	0	1		1	2	5	2	4	2	4	3	3	1	1	3	2	1	1	1	3	4	4	1	1
514	4	1	0	0	0	0	0	0	0	0	0	0	0	0	0	0	0	1	0	1	0	0	0	0	0	0	0		2	2	3	4	4	4	2	2	1	2	1	1	3	3	2	1	1	3	3	3	3
515	7	0	0	0	0	0	0	0	0	1	0	0	0	0	0	0	0	0	0	0	0	0	0	0	0	0	0		1	5	1	5	1	5	1	1	1	1	1	2	2	1	1	1	2	3	2	5	3
516	5	1	0	0	0	0	0	0	0	0	0	1	0	0	0	0	0	0	0	0	0	0	0	0	0	0	0		2	2	4	2	2	2	4	1	3	1	1	1	2	1	1	1	2	4	3	3	1
517	5	1	1	0	0	0	0	0	0	0	0	0	0	0	0	0	0	0	0	0	0	1	0	0	0	0	0		1	1	1	1	1	1	1	3	3	1	1	3	2	1	1	1	3	2	2	1	1
518	6	0	0	0	0	0	0	0	0	0	0	0	0	0	0	0	0	0	0	0	0	0	0	0	0	0	1		4	4	3	3	3	3	3	1	2	2	1	1	2	1	1	1	1	3	3	2	1
519	7	0	0	0	0	0	0	0	0	0	0	0	0	0	0	0	0	0	0	0	0	0	0	0	0	1	0	Gastro esophageal reflux disease	2	3	3	3	2	4	3	1	1	1	1	1	2	1	1	1	2	4	4	1	5
520	4	0	0	0	0	0	0	0	0	0	0	0	0	0	0	0	0	0	0	0	0	0	0	0	0	0	1		1	1	1	1	1	1	1	3	3	3	3	3	3	3	3	3	3	1	1	1	1
521	6	0	0	0	0	0	0	0	0	0	1	0	0	1	0	0	0	0	1	0	0	1	0	1	0	0	0		3	2	5	1	5	2	5	1	1	1	1	1	2	1	1	1	1	4	3	4	5
522	3	0	1	0	0	0	0	0	0	0	1	0	0	0	0	0	0	0	0	0	0	1	0	0	0	0	0		1	1	5	2	5	2	5	3	3	1	1	1	2	1	1	1	3	5	3	1	4
523	4	1	0	0	0	0	0	0	0	0	0	0	0	0	0	0	0	0	0	0	0	0	0	0	0	0	0		1	3	5	4	5	5	5	1	1	1	1	1	2	1	1	1	2	2	3	1	2
524	4	0	0	0	0	0	0	0	0	0	0	0	0	0	0	0	0	0	0	0	0	0	0	0	0	0	1		1	3	3	3	3	4	3	1	1	1	1	1	2	1	1	1	3	3	4	3	1
525	5	0	0	0	0	0	0	0	0	0	0	0	0	0	0	0	0	0	0	0	0	0	0	0	0	0	1		1	3	3	3	3	3	3	1	1	1	1	1	2	1	1	1	3	5	5	1	1
526	3	0	0	0	0	0	0	0	0	0	0	0	0	0	0	0	0	0	0	0	0	0	0	0	0	0	1		1	4	4	4	2	4	2	1	1	1	1	1	1	1	1	1	1	5	5	4	3
527	4	0	0	0	0	0	0	0	0	0	0	0	0	0	0	0	0	0	0	0	0	0	0	0	0	0	1		1	3	3	3	3	3	3	1	3	1	1	3	3	3	3	3	3	3	3	3	3
528	6	0	0	0	0	0	0	0	0	0	0	0	0	0	0	0	0	0	1	0	0	0	0	1	0	0	0		2	4	2	4	2	4	2	3	1	1	1	3	2	1	1	1	2	2	2	1	1
529	4	0	0	0	0	0	0	0	0	0	0	0	0	0	0	0	0	0	0	0	0	0	0	0	0	0	1		1	3	3	3	3	3	3	3	3	3	3	3	3	3	3	3	3	3	3	3	3
530	4	1	0	0	0	0	0	0	0	0	0	0	0	0	0	0	0	0	0	0	0	0	0	0	0	0	0		3	1	2	2	2	2	2	2	1	2	2	2	2	2	2	2	2	2	2	2	2
531	4	1	0	0	0	0	0	0	0	0	0	0	0	0	0	0	0	0	0	0	0	0	0	0	0	0	0		1	3	3	3	3	3	3	1	1	1	1	1	3	1	1	1	3	2	2	2	2
532	6	0	0	0	0	0	0	0	0	0	0	0	0	0	0	0	0	0	0	0	0	0	0	0	0	0	1		2	1	1	1	1	1	1	1	1	1	1	1	1	1	1	1	1	2	2	3	3
533	4	1	0	0	0	0	0	0	0	0	0	0	0	0	0	0	0	0	0	0	0	0	0	0	0	0	0		2	2	1	2	4	3	4	2	3	1	1	1	2	1	1	1	3	4	4	1	4
534	4	0	0	0	0	0	0	0	0	0	0	0	0	0	0	0	0	0	0	0	0	0	0	0	0	0	1		1	3	3	2	3	4	3	1	1	1	1	1	3	1	1	1	1	2	2	3	2
535	4	0	0	0	0	0	0	0	0	0	0	0	0	0	0	0	0	0	0	0	0	0	0	0	0	0	1		1	3	3	3	3	3	3	1	3	1	1	2	2	1	1	1	2	5	5	1	1
536	4	0	0	0	0	0	0	0	0	0	0	0	0	0	0	0	0	0	0	0	0	0	0	0	0	0	1		1	4	2	4	2	4	4	2	1	1	1	1	2	1	1	1	1	2	3	2	4
537	8	0	0	0	0	0	0	0	0	0	1	1	0	0	0	0	0	0	0	0	0	0	0	0	0	0	0		2	5	2	4	1	5	1	3	3	1	1	3	3	1	1	1	3	2	2	4	1
538	6	0	0	0	0	0	0	0	0	0	0	0	0	0	0	0	0	1	0	0	0	0	0	1	0	0	0		1	2	5	1	5	3	4	1	1	1	1	1	2	1	1	1	2	2	2	4	1
539	2	0	0	0	0	0	0	0	0	0	0	0	0	0	0	0	0	0	0	0	0	0	0	0	0	0	1		1	2	5	2	4	2	4	2	1	1	1	1	2	1	1	1	3	5	4	1	1
540	4	0	0	0	0	0	0	0	0	0	0	0	0	0	0	0	0	0	0	0	0	0	0	0	0	1	0	Sudden deafness	1	3	3	3	3	3	2	1	2	3	1	1	3	1	1	1	2	1	1	1	1
541	6	1	0	0	0	0	0	0	0	0	0	0	0	0	0	0	0	1	0	0	0	0	0	0	0	0	0		1	3	4	3	4	4	4	1	1	1	1	2	2	1	1	1	2	2	2	3	2
542	3	0	0	0	0	0	0	0	0	0	0	0	0	0	0	0	0	0	0	0	0	0	0	0	0	0	1		1	5	1	5	1	5	1	1	3	3	1	2	2	1	3	3	3	2	4	5	5
543	4	0	0	0	0	0	0	0	0	0	0	0	0	0	0	0	0	0	0	0	0	0	0	0	0	0	1		1	2	4	1	4	3	5	1	1	1	1	1	2	1	1	1	2	2	2	1	1
544	7	1	0	0	0	0	0	0	0	0	0	0	0	0	0	0	0	0	0	0	0	0	0	0	0	0	0		2	5	1	5	1	5	1	1	3	1	1	3	2	1	1	1	2	2	2	3	3
545	7	1	0	0	0	0	0	0	0	0	0	0	0	0	0	0	0	0	0	0	0	0	0	0	0	0	0		1	2	2	1	3	3	3	1	1	1	3	3	3	1	1	1	3	2	2	2	3
546	6	1	1	0	0	0	0	0	0	0	0	0	0	0	0	0	0	1	0	0	0	0	0	0	0	0	0		1	3	3	3	3	3	3	1	1	1	1	1	1	2	1	1	3	2	2	2	1
547	3	0	0	0	0	0	0	0	0	0	0	0	0	0	0	0	0	0	0	0	0	0	0	0	0	0	1		1	5	5	5	1	5	1	1	1	1	1	1	2	1	1	1	3	3	1	4	1
548	4	0	0	0	0	0	0	0	0	0	0	0	0	0	0	0	0	0	0	0	0	0	0	0	0	0	1		1	3	3	3	3	3	3	1	3	1	1	3	2	3	1	1	1	5	2	5	1
549	4	0	0	0	0	0	0	0	0	0	0	0	0	0	0	0	0	0	0	0	0	0	0	0	0	0	1		1	5	1	5	1	5	1	1	1	1	1	1	2	1	1	1	3	1	2	1	1
550	6	1	0	0	0	0	0	0	0	0	0	0	0	0	0	0	0	0	0	0	0	0	0	0	0	0	0		1	3	3	3	3	4	2	1	1	1	1	1	2	1	1	1	2	3	3	3	4
551	6	0	0	0	0	0	0	0	0	1	0	0	0	0	0	0	0	0	0	0	0	0	0	0	0	0	0		1	4	4	4	4	4	3	1	1	1	1	1	2	1	1	1	2	2	2	3	4
552	7	0	0	0	0	0	0	0	0	0	0	0	0	0	0	0	0	1	0	0	0	0	0	0	0	0	0		1	1	1	1	1	1	1	1	1	1	1	1	1	1	1	1	1	5	5	5	5
553	7	1	1	0	0	0	0	0	0	0	0	0	0	0	0	0	0	1	0	0	0	0	1	0	0	0	0		1	3	3	3	3	3	3	3	1	1	1	2	2	1	1	1	2	1	1	1	1
554	6	1	0	1	0	0	0	0	0	0	0	0	0	0	0	0	0	0	0	0	0	0	0	0	0	0	0		3	2	4	3	4	4	3	2	3	1	1	3	2	1	1	1	1	5	2	1	1
555	3	0	0	0	0	0	0	0	0	0	0	0	0	0	0	0	0	0	0	0	0	0	0	0	0	0	1		1	1	5	1	5	3	3	1	1	1	1	1	3	1	1	1	2	3	3	3	1
556	6	1	0	0	0	0	0	0	0	0	0	0	0	0	0	0	0	0	0	0	0	0	0	0	0	0	0		1	4	4	4	3	3	3	1	3	1	1	1	3	3	3	3	3	3	3	2	4
557	3	0	0	0	0	0	0	0	0	0	0	0	0	0	0	0	0	0	0	0	0	0	0	0	0	0	1		1	4	3	4	3	4	3	1	1	1	1	2	2	1	1	1	2	4	4	3	1
558	6	0	0	1	0	0	0	0	0	0	0	0	0	0	0	0	0	1	0	0	0	0	1	0	0	0	0		1	4	2	4	2	4	2	1	1	1	1	1	2	1	1	1	2	3	2	3	1
559	6	0	0	0	0	0	0	0	0	0	0	0	0	0	0	0	0	0	0	0	0	0	0	0	0	0	1		3	3	3	3	3	3	3	2	3	1	1	1	2	1	3	2	2	2	2	2	2
560	6	1	0	0	0	0	0	0	0	0	0	0	0	0	0	0	1	0	0	0	0	0	0	0	0	0	0		1	3	3	3	3	3	3	1	1	1	1	1	2	1	1	1	3	2	2	3	2
561	3	0	0	0	0	0	0	0	0	0	0	0	0	0	0	0	0	0	0	0	0	0	0	1	0	0	0		2	3	4	3	4	3	3	1	1	1	1	2	2	1	1	1	3	5	5	3	3
562	5	1	0	0	0	0	0	0	0	0	0	0	0	0	0	0	0	0	0	0	0	0	0	0	0	0	0		1	3	3	3	3	3	3	1	3	3	3	3	2	3	3	3	3	3	5	3	3
563	5	0	0	0	0	0	0	0	0	0	0	0	0	0	0	0	0	0	0	0	0	0	0	0	0	0	1		1	3	3	3	3	4	3	1	1	1	1	1	2	1	1	1	3	3	3	1	1
564	3	0	0	0	0	0	0	0	0	0	0	0	0	0	0	0	0	0	0	1	0	0	0	0	0	1	0	Herpes	1	4	3	3	3	3	4	3	3	1	3	1	2	1	1	1	3	3	3	4	1
565	2	0	0	0	0	0	0	0	0	0	0	0	0	0	0	0	0	0	0	0	0	0	0	0	0	0	1		1	4	2	4	2	4	2	1	3	1	1	3	2	1	1	1	3	2	3	3	1
566	3	0	0	0	0	0	0	0	0	0	0	0	0	0	0	0	0	0	0	0	0	0	0	1	0	0	0		1	2	4	1	4	2	2	1	3	1	1	1	2	1	1	1	3	4	3	1	1
567	6	0	0	0	0	0	0	0	0	0	0	0	0	0	0	0	0	0	0	0	0	0	0	0	0	0	1		1	3	4	2	4	2	5	1	1	1	1	3	3	1	1	1	2	5	5	4	1
568	4	0	0	0	0	0	0	0	0	0	0	0	0	0	0	0	0	0	0	0	0	0	0	0	0	0	1		1	5	1	5	1	5	1	2	1	1	1	1	2	1	1	1	3	3	2	4	1
569	4	1	0	1	0	0	0	0	0	0	0	0	0	0	0	0	0	0	0	0	0	0	0	0	0	0	0		1	2	4	2	4	4	2	1	2	1	1	1	2	1	1	1	2	4	4	1	3
570	5	0	0	0	0	0	0	0	0	0	0	0	0	0	0	0	0	0	0	0	0	0	0	0	0	0	1		1	5	1	5	1	5	1	1	1	1	1	1	2	1	1	1	2	1	1	5	1
571	4	0	0	0	0	0	0	0	0	0	0	0	0	0	0	0	0	0	0	0	0	0	1	0	0	0	0		1	2	4	3	2	2	2	1	2	1	1	1	2	1	2	3	3	4	2	4	1
572	7	1	0	0	0	0	0	0	0	0	0	0	0	0	0	0	0	0	0	0	0	0	0	0	0	0	0		1	1	4	1	4	2	3	3	3	1	1	1	2	1	1	1	3	5	5	1	5
573	2	0	0	0	0	0	0	0	0	0	0	0	0	0	0	0	0	0	0	0	0	0	0	0	0	0	1		1	3	3	3	3	3	3	3	3	3	3	3	3	3	3	3	3	4	4	3	3
574	4	0	0	0	0	0	0	0	0	0	0	0	0	0	0	0	0	0	0	1	0	0	0	0	0	0	0		1	5	1	5	1	5	1	1	1	1	1	1	2	1	1	1	2	5	5	1	5
575	2	0	0	0	0	0	0	0	0	1	0	0	0	0	0	0	0	0	0	0	0	0	0	0	0	0	0		1	1	5	1	5	2	4	1	1	1	1	1	2	1	1	1	2	4	4	3	3
576	4	0	0	0	0	0	0	0	0	0	0	0	0	0	0	0	0	0	0	0	0	0	0	0	0	0	1		1	5	1	5	1	5	1	1	1	1	1	1	2	1	1	1	1	1	1	5	1
577	2	0	0	0	0	0	0	0	0	0	0	0	0	0	0	0	0	0	0	0	0	0	0	0	0	0	1		1	4	3	3	4	3	2	2	1	1	3	2	2	2	1	2	2	4	3	3	3
578	4	0	0	0	0	0	0	0	0	0	0	0	0	0	0	0	0	0	0	0	0	0	0	0	0	0	1		1	4	3	4	2	5	1	1	1	1	1	1	3	1	1	1	3	1	2	1	1
579	4	0	0	0	0	0	0	0	0	0	0	0	0	0	0	0	0	0	0	0	0	0	0	0	0	0	1		1	1	5	1	5	4	5	1	1	1	1	1	2	1	1	1	2	2	4	1	1
580	7	0	0	0	0	0	0	0	0	0	0	0	0	0	0	0	0	0	0	0	0	0	0	0	0	0	1		2	5	2	5	2	5	2	1	3	1	1	1	2	1	1	1	2	3	3	2	3
581	2	0	0	0	0	0	0	0	0	0	0	0	0	0	0	0	0	0	0	1	0	0	0	0	0	0	0		3	5	4	4	4	5	5	1	1	1	1	1	1	1	1	1	1	3	3	3	3
582	6	0	0	0	0	0	0	0	0	0	0	0	0	0	0	0	0	0	0	0	0	0	0	0	0	0	1		1	4	2	4	2	4	2	1	3	1	1	1	2	1	1	1	3	1	1	5	1
583	6	1	0	0	0	0	0	0	0	0	0	0	0	0	0	0	0	0	0	0	0	0	0	0	0	0	0		2	3	3	3	3	3	3	1	1	1	1	1	3	1	1	1	3	1	5	3	1
584	4	0	0	0	0	0	0	0	0	0	0	0	0	0	0	0	0	0	0	0	0	0	0	0	0	0	1		1	4	3	4	2	3	3	1	1	1	1	2	2	3	2	2	3	3	4	4	4
585	4	0	0	0	0	0	0	0	0	0	1	1	0	0	0	0	0	0	0	0	0	1	0	0	0	0	0		2	1	5	1	4	1	5	1	1	1	1	1	2	1	1	2	1	3	2	2	4
586	2	0	0	0	0	0	0	0	0	0	0	0	0	0	0	0	0	0	0	0	0	0	0	0	0	0	1		1	4	4	4	4	4	4	1	2	2	1	2	2	1	1	1	2	4	2	5	5
587	3	0	0	0	0	0	0	0	0	0	0	0	0	0	0	0	0	0	0	0	0	0	0	1	0	0	0		1	3	4	3	4	3	3	2	2	1	1	1	2	3	3	3	3	4	2	1	1
588	5	0	0	0	0	0	0	0	0	0	0	0	0	0	0	0	0	0	0	0	0	0	0	0	0	0	1		2	4	3	4	3	3	3	1	1	1	1	1	2	1	1	1	2	3	3	2	1
589	4	0	0	0	0	0	0	0	0	0	0	0	0	0	0	0	0	0	0	0	0	0	0	0	0	0	1		1	2	3	3	4	3	3	1	1	1	1	2	2	1	1	1	2	2	2	2	2
590	3	0	0	0	0	0	0	0	0	0	0	0	0	0	0	0	0	0	0	0	0	0	0	0	0	0	1		1	4	2	4	3	5	5	1	2	1	3	1	2	1	2	1	1	2	4	2	4
591	5	0	0	0	0	0	0	0	0	0	0	0	0	0	0	0	0	0	0	0	0	0	0	0	0	0	1		1	3	2	3	2	3	3	1	1	1	3	1	2	1	1	1	2	2	3	4	2
592	4	0	0	0	0	0	0	0	0	0	0	0	0	0	0	0	0	0	0	0	0	0	0	0	0	0	1		1	3	4	4	2	4	3	1	1	1	1	1	2	1	1	1	2	3	3	3	3
593	5	0	0	1	0	0	0	0	0	0	0	0	0	0	0	0	0	1	0	0	0	0	0	0	0	0	0		2	2	2	2	2	2	2	2	2	1	1	1	2	1	1	1	2	3	3	2	2
594	4	0	0	0	0	0	0	0	0	0	0	0	0	0	0	0	0	0	0	0	0	0	0	0	0	0	1		1	4	3	3	3	4	3	1	1	1	1	1	2	1	1	1	2	2	2	3	3
595	3	1	1	0	0	0	0	0	0	0	0	0	0	0	0	0	0	0	0	0	0	0	0	0	1	0	0		1	2	4	4	5	2	4	2	1	1	1	1	2	1	1	1	2	5	3	3	3
596	6	0	0	0	0	0	0	0	0	0	0	0	0	0	0	0	0	0	0	0	0	0	0	0	0	0	1		1	4	3	4	2	4	2	1	1	1	1	1	2	1	1	1	2	1	2	1	1
597	2	0	0	0	0	0	0	0	0	0	0	0	0	0	0	0	0	0	0	0	0	0	0	0	0	0	1		2	1	5	5	5	5	5	1	2	1	1	1	2	1	2	2	2	5	5	5	5
598	4	1	0	0	0	0	0	0	0	0	0	0	0	0	0	0	0	0	0	0	0	0	0	0	0	0	0		1	3	3	3	2	3	2	3	3	3	3	3	3	3	3	3	3	5	5	3	5
599	8	0	0	0	0	0	0	0	1	0	0	0	0	0	0	0	0	0	0	0	0	0	0	0	0	0	0		3	4	2	4	2	4	3	1	1	1	1	1	2	1	1	1	2	2	2	3	3
600	6	1	0	1	0	0	0	0	0	0	0	0	0	0	0	0	0	0	0	0	0	0	0	0	0	0	0		1	3	3	3	3	3	3	1	3	1	1	3	3	3	3	3	3	4	5	3	1
601	4	0	0	0	0	0	0	0	0	0	0	0	0	0	0	0	0	0	0	0	0	0	0	0	0	0	1		1	4	3	4	2	4	3	3	1	1	1	3	2	1	1	1	3	3	3	4	1
602	5	0	0	0	0	0	0	0	0	0	0	0	0	0	0	0	0	0	0	0	0	0	0	0	0	0	1		1	3	4	3	3	4	3	1	1	1	1	3	2	1	1	1	2	3	3	3	2
603	6	1	0	0	0	0	0	0	0	0	0	0	0	0	0	0	0	1	0	0	0	0	0	0	0	0	0		1	4	3	4	2	4	2	1	3	1	1	1	3	1	1	1	1	1	2	4	5
604	4	0	0	0	0	0	0	0	0	0	0	0	0	0	0	0	0	0	0	0	0	0	0	0	0	0	1		1	2	3	2	3	2	3	1	1	1	1	1	2	1	1	3	3	2	2	3	1
605	7	1	0	0	0	0	0	0	0	0	0	0	0	0	0	0	0	0	1	0	0	0	0	0	0	0	0		2	3	2	4	2	4	3	1	1	1	1	1	2	1	1	3	2	4	5	3	4
606	3	0	0	0	0	0	0	0	0	0	0	0	0	0	0	0	0	0	0	0	0	0	0	0	0	0	1		1	3	3	4	2	4	3	2	1	1	1	1	2	1	1	1	2	2	1	4	1
607	4	0	0	0	0	0	0	0	0	0	0	0	0	0	0	0	0	0	1	1	0	0	1	0	0	0	0		1	2	4	2	4	3	3	1	3	1	1	3	2	1	1	1	1	5	5	3	4
608	3	1	0	0	0	0	0	0	0	0	0	0	0	0	0	0	0	0	0	0	0	0	0	0	0	0	0		3	2	4	2	4	3	2	3	1	1	3	1	2	1	1	1	3	5	3	3	1
609	4	0	0	0	0	0	0	0	0	0	0	0	0	0	0	0	0	0	0	0	0	0	0	0	0	0	1		1	4	3	3	3	4	2	1	3	1	1	3	2	1	1	1	3	2	3	2	1
610	4	0	0	0	0	0	0	0	0	0	0	0	0	0	0	0	0	0	0	0	0	0	0	0	0	0	1		1	2	4	3	4	2	4	1	1	1	1	1	2	1	1	1	1	4	4	3	4
611	4	0	0	0	0	0	0	0	0	0	0	0	0	0	0	0	0	0	0	0	0	0	0	0	0	0	1		1	1	5	1	5	2	4	1	1	1	1	1	2	1	1	1	1	4	5	2	2
612	7	0	0	0	0	0	0	0	0	1	0	0	0	0	0	1	0	1	0	0	0	0	0	0	0	0	0		2	4	2	3	2	4	1	1	3	1	1	1	2	1	1	2	2	1	1	1	1
613	3	0	0	0	0	0	0	0	0	0	0	0	0	0	0	0	0	0	0	1	0	0	0	0	0	0	0		1	4	4	3	4	3	4	1	1	1	1	1	2	1	1	1	3	2	3	3	1
614	4	1	1	0	0	0	0	0	0	0	0	0	0	0	0	0	0	0	0	0	0	1	0	0	0	0	0		3	1	5	1	5	1	5	3	3	3	3	3	3	3	3	3	3	5	5	1	1
615	5	1	0	0	0	0	0	0	0	0	0	0	0	0	0	0	0	0	0	0	0	0	0	0	0	0	0		1	2	3	2	3	3	3	1	1	1	1	1	2	1	1	1	2	3	3	2	2
616	3	0	0	0	0	0	0	0	0	0	0	0	0	0	0	0	0	0	0	0	0	0	0	0	0	0	1		1	3	2	3	2	3	3	1	1	1	1	1	1	1	1	1	1	3	3	2	3
617	3	0	0	0	0	0	0	0	0	0	0	0	0	0	0	0	0	0	0	0	0	0	0	0	0	0	1		1	3	3	3	3	3	3	1	3	1	1	1	2	1	1	1	3	3	4	2	1
618	3	0	0	0	0	0	0	0	0	0	0	0	0	0	0	0	0	0	0	0	0	0	0	0	0	0	1		1	3	3	3	2	4	3	3	3	3	1	1	2	1	1	3	3	4	4	2	1
619	4	0	0	0	0	0	0	0	0	0	0	0	0	0	0	0	0	0	0	0	0	0	0	0	0	0	1		1	1	5	1	5	1	5	1	1	1	1	1	2	1	1	1	3	5	5	1	1
620	4	0	0	0	0	0	0	0	0	0	0	0	0	0	0	0	0	0	0	0	0	0	0	0	0	0	1		1	4	4	4	2	4	3	3	3	3	3	3	2	1	1	1	1	2	2	4	4
621	7	1	1	1	0	0	1	0	0	0	0	0	0	0	0	0	0	0	0	0	0	0	0	0	0	0	0		1	3	2	2	2	3	2	1	2	1	1	1	2	1	1	1	2	3	2	1	1
622	6	0	0	0	0	0	0	0	0	0	0	0	0	0	0	0	0	0	0	0	0	0	0	0	0	0	1		1	4	1	4	1	4	1	1	2	1	1	1	2	1	1	1	2	4	2	3	1
623	7	0	1	0	0	0	1	0	1	0	0	0	0	0	0	0	0	0	0	0	0	0	0	0	0	0	0		1	5	1	5	1	4	1	1	1	1	1	1	2	1	1	1	2	1	1	1	5
624	4	0	0	0	0	0	0	0	0	0	0	0	0	0	0	0	0	0	0	0	0	0	0	0	0	0	1		1	3	4	3	3	4	3	1	2	1	1	2	2	1	1	1	3	2	2	3	1
625	5	1	0	0	0	0	0	0	0	0	0	0	0	0	0	0	0	1	0	0	0	0	0	0	0	1	0	Gastro esophageal reflux disease	4	3	3	4	3	4	3	3	1	1	1	2	2	1	1	1	2	3	4	1	1
626	4	0	0	0	0	0	0	0	0	0	0	0	0	0	1	0	0	0	0	0	0	0	0	0	0	0	0		1	2	4	1	4	3	3	1	3	1	1	1	2	1	1	1	3	3	5	3	1
627	6	0	0	0	0	0	0	0	0	0	1	0	0	0	1	0	0	1	0	0	0	0	0	0	0	0	0		1	1	5	1	5	2	5	1	1	1	1	1	2	1	1	1	2	4	2	4	1
628	7	0	0	1	0	0	0	0	0	0	0	0	0	1	0	0	0	0	0	0	0	0	0	0	0	0	0		1	3	3	3	3	3	3	3	1	1	1	1	2	1	1	1	2	2	2	3	2
629	2	0	0	0	0	0	0	0	0	0	0	0	0	0	0	0	0	0	0	0	0	0	0	0	0	0	1		2	2	3	3	2	3	2	2	2	3	3	1	2	2	1	2	2	2	2	3	4
630	3	0	0	0	0	0	0	0	0	0	0	0	0	0	0	0	0	0	0	0	0	0	0	0	0	0	1		1	3	3	3	3	3	3	3	3	3	3	3	2	3	3	3	3	1	1	1	3
631	3	0	0	0	0	0	0	0	0	0	0	0	0	0	0	0	0	0	0	0	0	0	0	0	0	0	1		1	5	5	5	5	5	1	1	1	1	1	1	3	1	1	1	1	5	3	3	4
632	7	0	0	1	0	0	0	0	1	0	0	0	0	0	0	0	0	0	0	0	0	0	0	0	0	0	0		2	4	2	4	2	5	3	1	1	1	1	1	2	1	1	1	3	2	2	2	1
633	5	1	0	0	0	0	0	0	0	0	0	0	0	0	0	0	0	0	0	0	0	0	0	0	0	0	0		1	1	5	1	5	1	5	3	3	3	3	3	3	3	3	3	3	4	3	1	1
634	4	0	0	0	0	0	0	0	0	0	0	0	0	0	0	0	0	0	0	0	0	0	0	1	0	0	0		1	2	4	4	4	2	4	2	2	2	1	2	2	1	1	1	2	5	5	2	2
635	2	0	0	0	0	0	0	0	0	0	0	0	0	0	0	0	0	0	0	0	0	0	0	0	0	0	1		1	2	3	4	2	3	1	1	2	3	2	2	2	1	2	2	2	3	3	2	4
636	4	0	0	0	0	0	0	0	0	0	0	0	0	0	0	0	0	0	0	0	0	0	0	0	0	0	1		1	2	5	2	4	3	3	1	1	1	1	1	2	1	1	1	1	5	5	4	1
637	5	0	1	0	0	0	0	0	0	0	0	0	0	0	0	0	0	0	0	0	0	0	0	0	0	0	0		2	4	2	4	2	4	3	3	3	1	1	3	2	1	3	1	2	2	2	2	2
638	6	0	0	0	0	0	0	0	0	0	0	0	0	0	0	0	0	0	0	0	0	0	0	0	0	0	1		1	4	3	3	2	3	3	1	1	1	1	1	2	1	1	1	2	2	2	2	1
639	2	0	0	0	0	0	0	0	0	0	0	0	0	0	0	0	0	0	0	0	0	0	0	0	0	0	1		1	1	4	1	4	2	3	1	3	1	1	1	2	1	1	1	2	3	3	3	3
640	2	0	0	0	0	0	0	0	0	0	0	0	0	0	0	0	0	0	0	0	0	0	0	0	0	0	1		4	2	3	3	3	3	5	2	2	1	2	1	2	2	2	2	1	2	3	2	3
641	6	0	0	1	0	0	0	0	0	0	0	0	0	0	0	0	0	0	0	0	0	0	0	0	0	0	0		1	5	5	5	5	5	5	2	2	1	1	1	2	1	1	1	2	2	2	4	3
642	3	0	0	0	0	0	0	0	0	0	0	0	0	0	0	0	0	0	0	0	0	0	0	0	0	0	1		1	2	4	2	2	2	4	1	1	1	1	1	2	1	1	1	2	4	3	2	1
643	5	1	0	0	0	0	0	0	0	0	0	0	0	0	0	0	0	0	0	1	0	0	0	0	0	0	0		1	4	4	2	2	4	3	1	1	1	1	3	2	1	1	2	2	3	3	3	1
644	4	0	0	0	0	0	0	0	0	0	0	0	0	0	0	0	0	0	0	0	0	0	0	0	0	0	1		1	2	4	2	4	2	4	1	1	1	1	1	2	1	1	1	1	3	3	3	1
645	2	0	0	0	0	0	0	0	0	0	0	0	0	0	0	0	0	0	0	1	0	0	0	0	0	0	0		1	1	1	1	1	1	1	1	3	1	1	3	2	1	1	3	2	5	5	1	1
646	6	0	0	0	0	0	0	0	0	0	0	0	0	0	0	0	0	0	0	0	0	0	0	0	0	0	1		2	4	3	3	4	4	4	1	1	1	1	2	2	1	1	1	2	2	2	2	2
647	3	0	0	0	0	0	0	0	0	0	0	0	0	0	0	0	0	0	0	0	0	0	0	0	0	0	1		1	2	5	2	3	3	5	1	3	1	1	1	2	1	3	1	3	5	2	1	1
648	5	0	0	0	0	0	0	0	0	0	0	0	0	0	0	0	0	1	0	0	0	0	0	0	0	0	0		1	4	3	3	2	4	2	1	3	1	3	1	2	1	1	1	1	2	2	2	1
649	3	0	0	0	0	0	0	0	0	0	0	0	0	0	0	0	0	0	0	0	0	0	0	0	0	0	1		1	5	4	3	5	4	4	1	2	1	1	1	2	1	1	1	2	5	4	4	3
650	6	0	0	0	0	0	0	0	0	0	0	0	0	0	0	0	0	0	0	0	0	0	0	0	0	0	1		1	4	2	4	5	4	2	1	1	1	1	2	2	1	1	1	2	3	2	4	1
651	4	0	0	0	0	0	0	0	0	0	0	0	0	0	1	0	0	0	0	0	0	1	0	0	0	0	0		1	3	4	3	3	4	3	1	2	1	1	1	2	1	1	1	2	3	2	4	1
652	7	1	0	0	0	0	0	0	1	0	0	0	0	0	0	0	0	0	0	0	0	0	1	0	0	0	0		1	4	2	4	1	4	2	1	1	1	1	1	2	1	1	1	2	2	2	2	1
653	6	0	0	0	0	0	0	0	1	0	0	0	0	0	0	0	0	0	0	0	0	0	0	0	0	0	0		1	3	4	2	3	3	3	1	1	1	1	1	2	1	1	1	3	2	2	3	1
654	3	0	0	0	0	0	0	0	0	1	0	0	0	0	0	0	0	0	0	0	0	0	0	0	0	0	0		4	3	3	3	3	3	3	1	1	1	1	1	3	1	1	1	3	2	2	3	3
655	2	0	0	0	0	0	0	0	0	0	0	0	0	0	0	0	0	0	0	0	0	0	0	0	0	0	1		1	3	4	3	4	4	3	1	1	1	1	1	2	1	1	1	3	3	2	3	1
656	3	0	0	0	0	0	0	0	0	0	0	0	0	0	0	0	0	0	0	0	0	0	0	0	0	0	1		1	1	5	1	5	2	5	1	1	1	1	1	2	1	1	1	2	5	5	1	1
657	4	0	0	0	0	0	0	0	0	0	0	0	0	0	0	0	0	0	0	0	0	0	0	0	0	0	1		1	3	3	3	3	3	3	1	2	1	1	3	2	1	1	1	2	5	5	1	1
658	3	0	0	0	0	0	0	0	0	0	0	0	0	0	0	0	0	0	0	0	0	0	0	0	0	0	1		1	3	3	3	3	3	3	3	2	1	1	2	2	1	2	1	2	5	5	3	3
659	6	0	0	0	0	0	0	0	0	0	0	0	0	0	0	0	0	0	0	0	0	0	0	0	0	0	1		3	2	4	2	4	3	3	3	3	1	3	3	3	1	1	1	3	5	5	1	1
660	7	0	0	0	0	0	0	0	0	0	0	0	0	0	0	0	0	0	0	0	0	0	0	0	0	0	1		1	4	2	4	2	5	2	1	1	1	1	1	2	1	1	1	3	2	2	4	1
661	4	0	0	0	0	0	0	0	0	0	0	0	0	0	0	0	0	0	0	0	0	0	0	0	0	0	1		1	3	3	3	2	3	3	3	3	3	1	2	2	3	3	3	3	3	2	1	1
662	2	0	0	0	0	0	0	0	0	0	0	0	0	0	0	0	0	0	0	0	0	0	0	0	0	0	1		1	1	5	1	4	2	4	1	1	1	1	1	2	1	1	1	2	3	3	3	2
663	5	1	0	1	0	0	0	0	0	0	0	0	0	0	0	0	0	0	1	0	0	0	0	0	0	0	0		1	4	2	4	2	4	3	1	1	1	1	2	2	1	1	1	2	3	3	4	2
664	5	0	0	0	0	0	0	0	0	0	0	0	0	0	0	0	0	0	0	0	0	0	0	0	0	0	1		1	4	1	4	1	4	1	1	1	1	1	1	2	1	1	1	2	1	1	1	1
665	7	0	0	0	0	0	0	0	0	0	0	0	0	0	0	0	0	0	0	0	0	0	0	0	0	0	1		4	2	3	4	3	4	3	1	1	1	1	1	2	1	1	1	2	2	1	4	1
666	3	0	0	0	0	0	0	0	0	0	0	0	0	0	0	0	0	0	0	0	0	0	0	0	0	0	1		3	2	4	3	3	3	3	1	3	1	1	1	2	1	1	1	3	2	2	1	3
667	7	0	0	1	0	0	0	0	0	0	0	0	0	0	0	0	0	0	0	0	0	0	0	0	0	0	0		1	4	2	4	1	5	1	1	2	1	1	1	2	1	1	1	2	1	5	1	1
668	6	0	0	0	0	0	0	0	0	0	0	0	0	0	0	0	0	0	0	0	0	0	0	0	0	0	1		1	4	3	4	3	4	3	1	1	1	1	2	2	1	1	1	3	3	3	2	1
669	7	1	0	0	0	0	1	0	1	0	0	0	0	0	0	0	0	0	0	0	0	0	0	0	0	0	0		1	4	5	2	4	4	3	1	1	1	1	1	2	1	1	1	2	2	3	4	4
670	4	0	0	0	0	0	0	0	0	0	0	0	0	0	0	0	0	0	0	0	0	0	0	0	0	0	1		1	4	2	3	3	4	3	1	1	2	1	1	2	1	1	1	3	2	1	1	1
671	4	0	0	0	0	0	0	0	0	0	0	1	0	0	0	0	0	1	0	0	0	0	0	0	0	0	0		1	3	3	2	3	3	4	3	1	1	1	3	2	1	1	1	3	1	2	1	1
672	7	0	0	0	0	0	0	0	0	0	0	0	0	0	0	0	0	0	0	0	0	0	0	0	0	0	1		4	3	5	2	4	4	2	1	1	1	1	1	2	1	1	1	2	3	3	2	5
673	6	1	0	0	0	0	0	0	0	0	0	0	0	0	0	0	0	0	0	0	0	0	0	0	0	0	0		1	3	3	3	3	3	3	1	3	1	1	1	2	1	1	1	3	3	2	3	3
674	3	0	0	0	0	0	0	0	0	0	0	1	0	0	0	0	0	0	0	0	0	0	0	0	0	0	0		1	5	2	4	2	4	3	1	1	1	1	1	2	1	1	1	2	4	4	3	2
675	4	0	0	0	0	0	0	0	0	1	0	0	0	0	0	0	0	0	0	0	0	0	0	0	0	0	0		1	4	3	3	2	2	4	1	1	1	1	1	2	1	1	1	3	2	2	1	1
676	4	0	0	0	0	0	0	0	0	0	0	0	0	0	0	0	0	0	0	0	0	0	0	0	0	0	1		2	3	3	4	4	3	3	3	2	3	1	1	3	1	1	3	3	4	2	5	1
677	3	0	0	0	0	0	0	0	0	0	0	0	0	0	0	0	0	0	0	0	0	0	0	0	0	0	1		1	3	2	3	3	4	4	1	1	1	1	1	3	1	1	2	2	4	3	1	3
678	3	0	0	0	0	0	0	0	0	0	0	0	0	0	0	0	0	0	0	0	0	0	0	0	0	0	1		1	5	2	5	1	5	1	2	2	1	1	2	2	1	1	1	1	1	1	5	1
679	4	0	0	0	0	0	0	0	0	0	0	0	0	0	0	0	0	0	0	0	0	0	0	0	0	0	1		1	1	5	1	5	1	4	2	1	1	1	2	2	1	1	1	2	2	2	1	1
680	5	0	0	0	0	0	0	0	0	0	0	0	0	0	0	0	0	0	0	0	0	1	0	0	0	0	0		1	1	5	1	5	1	3	3	1	1	1	1	2	1	1	1	2	1	1	4	4
681	6	0	0	1	0	0	0	0	0	0	0	0	0	0	0	0	0	0	0	0	0	1	0	0	0	0	0		3	3	3	3	3	3	3	1	1	1	1	1	2	1	1	3	3	2	2	1	1
682	4	0	0	0	0	0	0	0	0	0	0	0	0	0	0	0	0	0	0	0	0	0	0	0	0	0	1		1	2	4	2	3	3	3	1	1	1	1	2	2	1	1	1	2	3	2	2	1
683	6	0	0	0	0	0	0	0	0	0	0	0	0	0	0	0	0	0	0	0	0	0	0	0	1	0	0		1	4	4	3	3	4	3	1	1	1	1	1	2	1	1	3	2	3	3	2	2
684	5	0	0	0	0	0	0	0	0	0	0	0	0	0	0	0	0	0	0	0	0	0	0	0	0	0	1		1	3	3	3	3	3	4	1	1	1	1	1	2	1	1	1	2	4	5	2	1
685	4	1	0	0	0	0	0	0	0	0	0	0	0	0	0	0	0	0	0	0	0	0	1	0	0	0	0		1	2	4	3	5	3	3	1	1	1	1	3	3	1	1	1	3	3	4	3	1
686	5	0	0	0	0	0	0	0	0	0	1	0	0	0	0	0	0	0	0	0	0	0	0	0	0	0	0		1	2	4	3	2	2	2	1	1	1	1	1	2	1	1	2	2	5	4	2	2
687	7	0	0	0	0	0	0	0	0	0	0	0	0	0	0	0	0	0	0	0	0	0	0	0	0	0	1		4	5	1	5	1	1	1	3	3	1	1	1	2	1	1	1	2	2	2	5	1
688	6	1	0	0	0	0	0	0	1	1	1	0	0	0	1	0	0	0	0	0	0	0	0	0	0	0	0		1	4	2	4	2	4	2	2	1	1	1	3	2	1	2	1	2	4	5	1	1
689	2	0	0	0	0	0	0	0	0	0	0	0	0	0	0	0	0	0	0	0	0	0	0	0	0	0	1		1	3	5	2	4	3	5	3	1	1	1	3	2	1	1	3	2	3	4	1	1
690	5	1	0	0	0	0	0	0	0	0	0	0	0	0	0	0	0	0	0	0	0	0	0	0	0	0	0		1	2	1	1	2	2	2	2	1	2	2	1	2	2	2	2	2	2	2	1	2
691	7	1	0	1	0	0	0	0	0	0	0	0	0	0	0	0	0	1	1	0	0	0	0	0	0	0	0		2	2	4	2	3	2	3	1	1	1	1	1	2	1	1	1	2	2	4	1	1
692	6	0	0	0	0	0	0	0	0	0	1	0	0	0	0	0	0	0	0	0	0	0	0	0	0	0	0		1	4	2	4	2	3	1	1	1	1	1	1	2	1	1	1	2	3	4	5	1
693	2	0	0	0	0	0	0	0	0	0	0	0	0	0	0	0	0	0	0	0	0	0	0	0	0	0	1		1	2	4	2	4	2	3	1	3	1	1	3	2	1	1	1	3	4	2	3	1
694	6	1	0	0	0	0	0	0	0	0	0	0	0	0	0	0	0	0	0	0	0	0	0	0	0	0	0		1	3	4	2	4	2	4	3	3	1	1	1	3	1	1	1	2	3	3	2	3
695	4	0	0	0	0	0	0	0	0	0	0	0	0	0	0	0	0	0	0	0	0	0	0	0	0	0	1		1	3	2	3	2	4	3	3	3	3	1	1	2	1	3	3	3	5	4	3	1
696	2	0	0	0	0	0	0	0	0	0	0	0	0	0	1	0	0	0	0	0	0	0	0	0	0	0	0		1	2	4	2	4	2	3	1	3	1	1	1	2	1	1	2	1	3	2	1	1
697	3	0	0	0	0	0	0	0	0	0	0	0	0	0	0	0	0	0	0	0	0	0	0	0	0	0	1		1	4	2	4	2	4	2	1	1	1	1	1	2	1	1	1	1	3	3	3	1
698	4	0	0	0	0	0	0	0	0	0	0	0	0	0	0	0	0	0	0	0	0	0	0	0	0	0	1		1	2	4	2	4	2	5	2	2	1	1	2	2	1	1	1	2	3	2	3	1
699	3	0	0	1	0	0	0	0	0	0	0	0	0	0	0	0	0	0	0	0	0	0	0	1	0	0	0		1	3	4	3	4	4	4	1	1	1	1	1	2	1	1	1	2	4	3	2	1
700	7	0	0	0	0	0	0	0	0	0	0	0	0	0	0	0	0	0	0	0	0	0	0	0	0	1	0	Parkinson's Disease	2	4	3	3	3	2	3	3	1	1	1	3	2	1	3	1	3	3	2	2	1
701	6	0	0	0	0	0	0	0	0	0	0	0	0	0	0	0	0	0	0	0	0	0	0	0	0	0	1		1	5	2	4	2	5	3	1	1	1	1	2	2	3	1	1	1	3	1	5	1
702	7	0	0	1	0	0	0	0	0	0	0	0	0	0	0	0	0	0	0	0	0	0	0	0	0	0	0		1	4	2	4	2	2	2	1	1	1	1	1	2	1	1	1	2	2	2	3	1
703	7	0	0	0	0	0	0	0	0	0	0	0	0	0	0	1	0	0	0	0	0	0	0	0	0	0	0		3	4	3	3	2	4	3	1	1	1	1	1	2	1	1	1	2	3	2	1	1
704	6	0	0	0	0	0	0	0	0	0	0	0	0	0	0	0	0	0	0	0	0	0	0	0	0	0	1		2	2	4	2	3	3	4	1	1	1	1	1	2	1	1	1	2	2	2	3	1
705	3	0	0	0	0	0	0	0	0	0	0	0	0	0	0	0	0	0	0	0	0	0	0	0	0	0	1		1	2	3	3	3	3	3	1	1	1	1	2	2	1	1	3	2	2	2	2	2
706	5	0	0	0	0	0	0	0	0	0	0	0	0	0	0	0	0	0	0	0	0	0	0	0	0	0	1		1	5	1	5	1	5	2	2	2	1	1	2	2	1	1	2	2	1	3	1	1
707	6	1	0	0	0	0	0	0	0	0	0	0	0	0	0	0	0	0	0	0	0	0	0	0	0	0	0		1	3	3	2	2	3	3	1	1	1	1	1	2	1	1	1	2	2	2	2	3
708	7	0	0	1	0	0	0	0	0	0	1	0	0	0	0	0	0	1	0	0	0	0	0	0	0	0	0		1	4	3	4	3	4	3	3	1	1	1	3	2	1	1	3	2	3	2	3	1
709	6	0	0	0	0	0	0	0	0	0	0	0	0	0	0	0	0	0	0	0	0	0	0	0	0	0	1		1	1	5	1	5	1	5	1	3	1	1	1	3	1	1	1	3	5	5	1	1
710	2	0	0	0	0	0	0	0	0	0	0	0	0	0	0	0	0	0	0	0	0	0	0	0	0	0	1		1	2	4	2	4	2	4	3	3	1	3	1	2	1	1	1	3	2	1	1	1
711	5	0	0	0	0	0	0	0	0	0	0	0	0	0	0	0	0	0	0	0	0	0	0	0	0	0	1		2	4	2	4	2	4	2	2	1	1	1	2	2	1	1	2	2	2	3	1	3
712	7	1	0	0	0	0	0	0	1	0	0	0	0	0	0	0	0	0	0	0	0	0	0	0	0	0	0		1	1	4	1	5	3	5	1	1	1	1	3	2	1	1	1	2	2	2	4	1
713	5	0	0	0	0	0	0	0	0	0	0	0	0	0	0	0	0	1	0	0	0	0	0	0	0	0	0		3	2	4	2	4	3	4	1	3	1	1	1	2	1	1	1	2	3	3	2	3
714	4	0	0	1	0	0	0	0	0	0	0	0	0	0	0	0	0	1	0	0	0	0	0	0	0	0	0		3	2	2	3	2	2	2	2	3	1	1	2	2	1	1	1	2	4	4	2	4
715	6	0	0	0	0	0	0	0	0	0	0	0	0	0	0	1	0	1	0	0	0	0	0	0	1	0	0		1	4	4	4	2	4	3	1	3	1	1	1	2	1	1	3	2	3	4	3	1
716	3	0	0	0	0	0	0	0	0	0	0	0	0	0	0	0	0	0	0	0	0	0	0	0	0	0	1		1	1	5	1	5	1	5	3	3	3	1	1	2	1	1	1	3	4	3	5	1
717	6	0	0	0	0	0	0	0	1	0	0	0	0	0	0	0	0	0	0	0	0	0	0	0	0	0	0		1	3	4	2	3	2	4	2	1	1	1	1	2	1	1	1	2	4	3	3	1
718	6	1	0	0	0	0	0	0	0	0	1	0	0	0	0	0	0	0	0	1	0	0	0	0	0	0	0		2	3	4	2	3	3	2	1	1	1	1	1	2	1	1	2	2	1	2	1	1
719	4	0	0	0	0	0	0	0	0	0	0	0	0	0	0	0	0	0	0	0	0	0	0	0	0	0	1		1	4	4	4	4	4	4	1	1	2	2	1	2	1	2	3	3	4	4	2	3
720	5	1	0	1	0	0	0	0	0	0	0	0	0	0	0	0	0	0	0	0	0	0	0	0	0	0	0		1	4	2	4	2	4	2	2	2	1	1	1	2	1	1	1	2	2	1	4	1
721	3	0	0	0	0	0	0	0	0	0	0	0	0	0	0	0	0	0	0	0	0	0	0	1	0	0	0		1	2	4	2	4	2	4	3	3	1	1	3	3	1	3	1	3	4	4	4	1
722	5	0	0	0	0	0	0	0	0	0	0	0	0	0	0	0	0	0	0	0	0	0	0	0	0	0	1		1	3	3	3	3	4	2	1	3	1	1	3	2	1	1	1	3	2	2	4	1
723	6	0	0	0	0	0	0	0	0	0	0	0	0	0	0	0	0	0	0	0	0	0	0	0	0	0	1		1	4	2	4	2	4	2	1	1	1	1	1	2	1	1	1	3	3	3	3	3
724	4	0	0	0	0	0	0	0	0	0	0	0	0	0	0	0	0	0	0	0	0	0	0	0	0	0	1		4	1	5	2	4	4	3	1	3	2	1	1	2	1	1	3	3	4	4	4	4
725	7	0	0	0	0	0	0	0	0	0	0	0	0	0	0	0	0	0	0	0	0	0	0	0	0	0	1		3	2	4	2	4	2	2	2	1	1	1	2	2	1	1	2	3	3	2	3	1
726	8	0	0	1	0	0	0	0	1	0	0	0	0	1	0	0	0	1	0	0	0	0	1	0	0	0	0		1	2	4	2	3	3	3	1	3	1	1	3	2	1	1	1	3	3	2	3	1
727	4	0	0	0	0	0	0	0	0	0	0	0	0	0	0	0	0	0	0	0	0	0	0	0	0	0	1		1	3	3	3	3	3	3	2	1	1	1	1	2	1	1	1	2	2	1	4	1
728	4	0	0	0	0	0	0	0	0	0	0	0	0	0	0	0	0	0	0	0	0	0	0	0	0	0	1		1	4	3	4	2	4	2	1	1	1	1	1	2	1	1	1	1	4	4	3	3
729	6	0	0	0	0	0	0	0	0	0	0	0	0	0	0	0	0	0	0	0	0	0	0	0	0	0	1		1	4	2	4	2	4	2	1	1	1	1	2	2	1	1	1	2	4	4	1	1
730	7	1	0	0	0	0	0	0	0	0	0	0	0	0	0	0	0	0	0	0	0	0	0	0	0	0	0		1	4	4	4	1	4	1	1	1	1	1	1	1	1	1	1	1	4	3	1	1
731	5	0	0	0	1	0	0	0	0	0	1	0	0	0	1	0	0	0	0	0	0	0	0	0	0	0	0		1	3	3	3	3	3	3	2	3	3	3	3	3	3	3	3	3	2	2	3	3
732	6	0	0	0	0	0	0	0	1	0	0	0	0	0	0	0	0	0	1	0	0	0	0	0	0	0	0		1	3	3	3	3	3	3	1	3	1	1	1	2	1	1	1	3	3	3	4	1
733	7	0	0	0	0	0	0	0	0	0	0	0	0	0	0	0	0	0	0	0	0	0	0	0	0	0	1		1	5	2	4	1	5	3	1	1	1	1	1	2	1	1	1	2	3	2	1	1
734	4	0	0	0	0	0	0	0	0	1	0	0	0	0	0	0	0	0	0	0	0	0	0	0	0	0	0		2	3	2	4	2	4	3	3	1	1	1	1	2	1	1	1	1	2	2	2	1
735	7	0	0	0	0	0	0	0	0	0	0	0	0	0	0	0	0	1	0	0	0	0	0	0	0	0	0		1	4	2	4	3	3	2	3	1	1	1	1	2	1	1	3	3	5	4	3	5
736	7	0	0	0	0	0	0	0	0	0	0	0	0	0	0	0	0	0	0	0	0	0	0	0	0	0	1		2	3	3	3	3	3	3	1	1	1	1	1	2	1	1	1	2	3	2	2	4
737	4	0	0	0	0	0	0	0	0	0	0	0	0	0	0	0	0	0	0	0	0	0	0	0	0	0	1		1	4	2	4	2	4	2	1	1	1	1	1	3	1	1	1	1	2	2	3	1
738	3	0	0	0	0	0	0	0	0	0	0	0	0	0	0	0	0	0	0	0	0	0	0	0	0	0	1		1	1	4	2	4	2	4	1	1	1	1	1	2	1	1	1	3	4	5	2	2
739	4	0	0	0	0	0	0	0	0	0	0	0	0	0	0	0	0	0	0	0	0	0	0	0	0	0	1		1	1	5	1	5	1	5	3	3	3	3	3	3	3	3	3	3	5	5	1	1
740	7	0	0	1	0	0	0	0	0	0	1	0	0	1	1	0	0	1	1	0	0	1	0	1	0	0	0		3	3	3	1	2	2	3	3	1	1	1	2	2	1	1	1	2	2	3	1	1
741	7	0	0	0	0	0	0	0	0	0	0	0	0	0	0	0	0	1	0	0	0	0	1	0	0	0	0		2	1	5	1	5	1	5	1	2	1	1	2	2	1	1	1	3	5	5	1	5
742	4	0	0	0	0	0	0	0	0	0	0	1	0	0	0	0	0	0	0	0	0	0	0	0	0	0	0		1	4	4	3	4	3	3	3	3	3	3	3	3	3	3	3	3	3	3	3	3
743	6	0	0	0	0	0	0	0	0	0	0	0	0	0	0	0	0	0	0	0	0	0	0	0	0	0	1		1	3	3	3	3	3	3	3	3	3	3	3	3	3	3	3	3	3	3	3	3
744	4	0	0	0	0	0	0	0	0	0	0	0	0	0	0	0	0	0	0	0	0	0	0	0	0	0	1		1	1	1	1	1	1	1	3	3	3	3	3	3	3	3	3	3	3	3	3	3
745	4	0	0	0	0	0	0	0	0	0	0	0	0	0	0	0	0	0	0	0	0	0	0	0	0	0	1		1	3	3	3	3	3	2	3	3	3	3	3	3	3	3	3	3	3	3	2	1
746	6	1	0	1	0	0	0	0	0	0	0	0	0	0	0	0	0	0	0	0	0	0	0	0	0	0	0		1	3	2	4	1	5	2	3	1	1	1	2	2	1	1	1	2	2	3	1	1
747	3	0	0	0	0	0	0	0	0	0	0	0	0	0	0	0	0	0	0	0	0	1	0	0	0	0	0		1	1	5	1	5	1	5	3	3	1	1	2	2	1	3	1	3	3	3	3	2
748	4	0	0	0	0	0	0	0	0	0	0	0	0	0	0	0	0	0	0	0	0	0	0	0	0	0	1		1	4	2	4	3	3	3	3	1	1	1	1	2	1	1	1	2	3	2	2	1
749	4	0	0	0	0	0	0	0	0	0	0	0	0	0	0	0	0	0	0	0	0	0	0	0	0	0	1		1	1	5	1	5	1	4	1	1	1	1	2	2	1	1	1	3	2	1	5	3
750	7	1	0	0	0	0	0	0	0	0	0	0	0	0	0	0	0	0	0	0	0	0	0	0	0	0	0		2	2	3	3	3	3	3	1	1	1	1	1	2	1	1	1	2	3	2	3	1
751	4	0	0	0	0	0	0	0	0	0	0	0	0	0	0	0	0	0	0	0	0	0	0	0	0	0	1		1	3	3	4	2	5	1	1	1	1	1	1	2	1	1	1	2	3	2	4	1
752	4	0	0	0	0	0	0	0	0	0	0	0	0	0	0	0	0	0	0	0	0	0	0	0	0	0	1		1	3	4	2	4	4	4	3	1	1	1	2	2	1	1	1	2	3	3	3	3
753	7	1	0	0	0	0	0	0	0	0	1	1	0	0	0	0	0	0	0	0	0	0	0	0	0	0	0		1	4	2	4	2	4	2	2	1	1	1	1	2	1	1	1	2	2	2	3	1
754	6	0	1	1	0	0	0	0	0	0	1	0	0	0	0	1	1	0	1	0	0	1	0	0	0	0	0		3	3	3	2	2	3	3	3	1	1	1	2	2	1	1	1	3	2	3	4	1
755	2	0	0	0	0	0	0	0	0	0	0	0	0	0	0	0	0	0	0	0	0	0	0	0	0	0	1		2	4	3	3	3	4	3	1	1	1	1	1	3	1	1	1	2	2	4	4	3
756	6	1	0	0	0	0	0	0	0	0	0	0	0	0	0	0	0	0	0	0	0	0	0	0	0	0	0		3	2	2	2	4	4	4	1	1	1	1	2	2	1	1	1	3	5	5	1	1
757	6	0	0	0	0	0	0	0	0	0	0	0	0	0	0	0	0	0	0	0	0	0	0	0	1	0	0		1	5	5	5	5	5	5	1	1	1	1	1	3	1	1	1	1	2	2	4	4
758	6	1	0	0	0	0	0	0	0	0	1	0	0	0	0	0	0	0	0	0	0	0	0	1	0	0	0		2	4	2	4	2	4	3	1	1	1	1	1	2	1	1	1	3	2	2	4	3
759	5	0	0	0	0	0	0	0	0	0	0	0	0	0	0	0	0	0	0	0	0	0	0	0	0	0	1		1	5	2	3	3	3	3	3	3	3	3	3	3	3	3	3	3	1	1	3	3
760	3	0	0	0	0	0	0	0	0	0	0	0	0	0	0	0	0	0	0	0	0	0	0	0	0	0	1		4	2	4	2	2	3	4	3	1	3	1	2	2	1	1	1	3	2	2	4	1
761	5	0	1	1	0	0	0	0	0	0	0	0	0	0	0	0	0	0	0	0	0	0	0	0	0	0	0		1	4	4	3	3	3	3	1	1	1	1	1	2	1	1	1	3	5	3	1	4
762	5	0	0	0	0	0	0	0	0	0	0	0	0	0	0	0	0	0	0	0	0	0	0	0	0	0	1		1	4	3	4	3	3	3	2	2	2	2	2	2	1	2	2	2	2	4	5	5
763	3	0	0	0	0	0	0	0	0	0	0	0	0	0	0	0	0	0	0	0	0	0	0	0	0	0	1		1	1	5	3	2	3	2	1	1	1	1	1	3	1	1	1	3	3	3	2	3
764	5	1	0	0	0	0	0	0	0	0	0	0	0	0	0	0	0	0	0	0	0	0	0	0	0	0	0		1	3	3	3	3	3	3	3	3	3	3	3	3	3	3	3	3	4	4	2	2
765	6	0	0	0	0	0	0	0	0	0	0	0	0	0	0	0	0	0	0	0	0	0	0	0	0	0	1		2	3	3	2	4	4	4	3	1	1	1	3	1	3	1	2	3	2	1	3	1
766	6	0	0	0	0	0	0	0	0	0	0	0	0	0	0	0	0	0	0	0	0	0	0	0	0	0	1		4	3	3	3	3	3	4	3	1	1	1	1	2	1	1	1	3	2	2	3	4
767	4	0	0	0	0	0	0	0	0	0	0	0	0	0	0	0	0	0	0	0	0	0	0	0	0	0	1		1	1	1	1	1	1	1	1	1	1	1	2	1	2	2	2	2	1	1	3	3
768	3	0	0	0	0	0	0	0	0	0	0	0	0	0	0	0	0	0	0	0	0	0	0	0	0	0	1		1	1	5	1	5	1	5	2	2	1	1	2	2	1	1	1	2	5	3	2	1
769	4	0	0	0	0	0	0	0	0	0	0	0	0	0	0	0	0	0	0	0	0	0	0	0	0	0	1		1	4	3	3	3	3	3	1	1	1	1	2	2	1	1	2	1	2	1	2	1
770	3	0	0	0	0	0	0	0	0	0	0	0	0	0	0	0	0	0	0	0	0	1	0	0	0	0	0		1	2	4	2	4	2	5	1	3	1	1	1	2	1	1	1	3	3	3	2	1
771	3	0	0	0	0	0	0	0	0	0	0	0	0	0	0	0	0	0	0	0	0	0	0	0	0	0	1		1	4	4	4	3	4	3	1	1	1	1	1	2	1	1	1	3	3	3	3	5
772	5	0	0	0	0	0	0	0	0	0	0	0	0	0	0	0	0	0	0	0	0	0	0	0	0	0	1		2	2	3	3	3	3	3	2	1	1	1	1	2	1	1	1	2	2	3	1	1
773	3	0	0	0	0	0	0	0	0	0	0	0	0	0	0	0	0	0	0	0	0	0	0	0	0	0	1		1	4	4	3	3	4	3	1	1	1	1	2	2	1	1	1	1	2	3	2	1
774	2	0	0	0	0	0	0	0	0	0	0	0	0	0	0	0	0	0	0	1	0	0	0	0	0	0	0		1	4	4	4	4	4	3	1	1	1	1	2	2	1	1	1	3	3	3	1	1
775	5	0	0	0	0	0	0	0	0	0	0	0	0	0	0	0	0	0	0	0	0	0	0	0	0	0	1		1	3	3	3	3	2	4	1	1	1	1	1	2	1	1	1	1	4	4	2	1
776	4	0	0	0	0	0	0	0	0	0	0	0	0	0	0	0	0	0	0	0	0	0	0	0	0	0	1		1	1	4	1	5	1	4	1	1	1	1	1	2	1	1	1	3	4	2	2	2
777	4	0	0	0	0	0	0	0	0	0	0	0	0	0	0	0	0	0	0	0	0	0	0	0	0	0	1		1	3	4	3	3	4	3	1	1	1	1	1	2	1	1	1	3	5	3	1	2
778	7	0	0	0	0	0	0	0	0	0	0	0	0	0	0	0	0	0	0	0	0	0	0	0	0	0	1		1	3	3	4	3	4	3	1	1	1	1	1	2	1	1	1	2	3	3	2	1
779	5	0	0	0	0	0	0	0	0	0	0	0	0	0	0	0	0	0	0	0	0	0	0	0	0	0	1		2	2	4	2	4	2	4	2	1	1	1	2	2	1	1	2	2	4	4	2	1
780	4	1	0	0	0	0	0	0	0	0	0	0	0	0	0	0	0	0	0	0	0	0	0	0	0	0	0		1	1	5	1	5	1	5	3	1	1	1	3	2	1	1	1	3	5	3	1	1
781	4	0	0	0	0	0	0	0	0	1	1	0	0	0	0	0	0	0	0	0	0	0	0	0	0	0	0		1	1	5	1	5	1	5	1	1	1	1	1	2	1	1	1	3	1	5	1	1
782	7	1	0	0	0	0	0	0	0	0	0	0	0	0	0	0	0	0	0	0	0	0	0	0	0	0	0		2	5	1	5	1	5	1	3	3	1	1	1	2	1	1	1	1	1	1	1	1
783	4	0	0	0	0	0	0	0	1	0	0	0	0	0	1	0	0	1	0	0	0	0	0	1	0	0	0		4	2	4	2	4	3	4	1	1	1	1	1	2	1	1	1	1	5	5	2	2
784	5	0	0	0	0	0	0	0	0	0	0	0	0	0	0	0	0	0	0	0	0	0	0	0	0	0	1		1	1	1	1	1	1	1	3	3	2	2	1	2	2	2	3	2	2	2	2	2
785	6	0	0	0	0	0	0	0	0	0	0	0	0	0	0	0	0	0	0	0	0	0	0	0	0	0	1		1	4	2	3	2	4	1	1	1	1	1	2	2	1	1	1	2	4	3	3	1
786	4	0	0	0	0	0	0	0	0	0	0	0	0	0	0	0	0	0	0	0	0	0	0	0	0	0	1		1	3	3	3	3	3	3	3	3	3	3	3	3	3	3	3	3	3	3	1	1
787	6	1	0	0	0	0	0	0	0	0	0	0	0	0	0	0	0	0	0	0	0	0	0	0	0	0	0		1	5	1	5	5	5	5	2	1	1	1	1	1	1	1	1	1	5	5	3	3
788	4	0	0	0	0	0	0	0	0	0	0	0	0	0	0	0	0	0	0	0	0	0	0	0	0	0	1		1	1	4	1	4	3	3	1	1	1	1	3	3	1	3	1	1	2	2	4	1
789	4	0	0	0	0	0	0	0	0	0	0	0	0	0	0	0	0	0	0	0	0	0	0	0	0	0	1		1	2	2	2	2	2	4	1	1	1	1	2	2	1	1	2	2	2	3	4	2
790	4	0	0	0	0	0	0	0	0	0	0	0	0	0	0	0	0	0	0	0	0	0	0	0	0	0	1		1	2	5	1	5	1	5	3	1	1	1	3	2	1	1	1	3	2	2	4	3
791	6	0	0	0	0	0	0	0	0	0	0	0	0	0	0	0	0	0	0	0	0	0	0	0	0	0	1		1	3	3	3	3	3	3	1	3	1	3	3	3	3	1	1	1	2	2	3	2
792	5	0	0	0	0	0	0	0	0	0	0	0	0	0	0	0	0	0	0	0	0	0	0	0	0	0	1		1	3	3	4	2	4	5	1	2	1	1	1	2	1	1	1	2	2	3	1	1
793	5	0	0	0	0	0	0	0	0	0	0	0	0	0	0	0	0	0	0	0	0	0	0	0	0	0	1		1	5	5	5	5	5	5	1	3	1	1	3	2	1	1	1	2	3	2	3	3
794	3	0	0	0	0	0	0	0	0	0	0	0	0	0	0	0	0	0	0	0	0	0	0	0	0	0	1		1	2	2	2	3	2	2	3	3	3	3	3	3	3	3	3	3	3	3	2	2
795	8	0	0	0	0	0	0	0	0	0	0	0	0	0	0	1	0	0	0	1	0	0	0	0	0	0	0		2	3	4	2	3	3	4	2	3	1	1	1	2	1	3	1	2	5	5	1	1
796	7	0	0	0	0	0	0	0	1	0	0	0	0	0	1	0	0	0	0	0	0	0	0	0	1	0	0		2	3	4	3	4	3	3	2	1	1	1	2	2	1	1	1	3	4	3	1	1
797	3	0	0	0	0	0	0	0	0	0	0	0	0	0	0	0	0	0	0	0	0	0	0	0	0	0	1		1	2	4	3	4	4	3	1	1	1	1	2	2	1	1	1	2	3	3	4	1
798	3	0	0	0	0	0	0	0	0	0	1	0	0	0	0	0	0	0	0	0	0	0	0	0	0	0	0		1	3	2	4	2	4	2	1	1	1	2	2	2	1	1	1	3	2	3	2	1
799	4	0	0	0	0	0	0	0	0	0	0	0	0	0	0	0	0	0	0	0	0	0	0	0	0	0	1		1	4	3	4	4	4	3	1	2	1	1	3	2	1	1	1	3	3	3	2	1
800	4	0	0	0	0	0	0	0	0	0	0	0	0	0	0	0	0	0	0	0	0	0	0	0	0	0	1		1	3	4	3	4	4	4	1	1	1	1	1	2	1	1	1	2	5	5	2	2
801	3	0	0	0	0	0	0	0	0	0	0	0	0	0	0	0	0	0	0	0	0	0	0	0	0	0	1		1	2	4	2	4	2	4	2	2	1	1	2	2	1	2	1	3	4	3	5	1
802	7	0	0	0	0	0	0	0	0	0	0	0	0	0	0	0	0	0	0	0	0	0	0	0	0	0	1		1	4	2	4	2	4	2	1	1	1	1	1	2	1	1	1	3	2	2	2	1
803	3	0	0	0	0	0	0	0	0	0	0	0	0	0	0	0	0	0	0	0	0	0	0	0	0	0	1		2	3	3	3	3	3	3	3	3	3	3	3	3	3	3	3	3	1	1	1	1
804	4	0	0	0	0	0	0	0	0	0	1	0	0	0	0	0	0	0	0	0	0	0	0	0	0	0	0		2	4	3	2	3	4	3	1	1	1	1	2	3	1	1	1	3	3	3	2	1
805	6	0	0	0	0	0	0	0	0	0	0	0	0	0	0	0	0	0	0	0	0	0	0	0	0	0	1		1	3	4	3	4	2	3	2	3	1	1	2	2	1	1	1	2	4	5	3	1
806	6	1	0	0	0	0	0	0	0	0	0	0	0	0	0	0	0	1	0	0	0	0	0	0	0	0	0		3	3	3	4	3	3	3	3	3	3	3	3	3	3	3	3	3	4	4	3	3
807	4	0	0	0	0	0	0	0	0	0	0	0	0	0	0	0	0	0	0	0	0	0	0	0	0	0	1		1	4	2	4	3	4	3	2	3	1	1	3	2	1	1	3	2	2	2	1	3
808	2	0	0	0	0	0	0	0	0	0	0	0	0	0	0	0	0	0	0	0	0	0	0	0	0	0	1		1	4	3	4	2	4	3	1	2	1	1	2	2	1	1	1	1	4	5	3	3
809	2	0	0	0	0	0	0	0	0	0	0	0	0	0	0	0	0	0	0	0	0	0	0	0	0	0	1		1	2	3	3	2	3	4	1	1	1	1	1	2	1	1	1	3	2	3	4	1
810	5	0	0	0	0	0	0	0	0	0	0	0	0	0	0	0	0	0	0	0	0	0	0	0	0	0	1		1	4	2	4	3	3	2	1	1	1	1	1	2	1	1	1	1	3	2	3	1
811	4	0	0	0	0	0	0	0	0	0	0	0	0	0	0	0	0	0	0	0	0	0	0	0	0	0	1		1	4	2	4	2	4	2	1	1	1	1	1	2	1	1	1	1	3	2	3	1
812	6	0	0	1	0	0	0	0	0	0	0	0	0	0	1	0	0	0	0	0	0	0	0	1	0	0	0		1	3	2	4	1	5	2	1	2	1	1	3	2	1	1	1	2	5	5	3	1
813	2	0	0	0	0	0	0	0	0	0	0	0	0	0	0	0	0	0	0	0	0	0	0	0	0	0	1		1	5	3	3	3	3	3	2	2	2	2	2	2	1	3	3	1	2	2	3	1
814	7	0	0	0	0	0	0	0	0	0	0	0	0	0	0	0	0	0	0	0	0	0	0	0	0	0	1		3	4	3	3	3	5	1	3	1	1	1	2	2	1	1	2	1	3	4	1	1
815	6	0	0	0	0	0	0	0	0	0	0	0	0	0	0	0	0	1	1	0	0	0	0	0	0	0	0		1	4	2	4	2	4	3	2	1	1	1	1	2	1	2	1	2	4	4	2	2
816	7	0	0	0	0	0	0	0	0	0	0	0	0	0	0	1	0	0	0	0	0	0	0	0	0	0	0		1	4	2	4	2	4	3	1	1	1	1	1	2	1	1	3	3	1	2	3	1
817	5	0	0	0	0	0	0	0	0	0	0	0	0	0	0	0	0	0	0	0	0	0	0	0	0	0	1		1	3	4	4	3	4	3	3	2	1	1	3	2	1	1	3	3	2	2	3	3
818	3	0	0	0	0	0	0	0	0	0	0	0	0	0	0	0	0	0	0	0	0	0	0	0	0	0	1		1	4	3	3	2	4	4	2	1	1	1	2	2	1	1	3	3	3	3	3	1
819	4	0	0	0	0	0	0	0	0	0	0	0	0	0	0	0	0	0	0	0	0	0	0	0	0	0	1		1	2	4	2	4	2	4	1	1	1	1	2	2	1	1	1	1	2	2	3	3
820	4	0	0	0	0	0	0	0	0	0	0	0	0	0	0	0	0	0	0	0	0	0	0	0	0	0	1		1	1	5	1	5	1	5	1	1	1	1	1	2	1	1	1	3	2	2	1	1
821	3	0	0	0	0	0	0	0	0	0	0	0	0	0	0	0	0	0	0	0	0	0	0	0	0	0	1		1	3	3	3	3	3	3	3	3	3	3	3	3	3	3	3	3	1	1	3	3
822	5	0	0	0	0	0	0	0	0	0	0	0	0	0	0	0	0	0	0	0	0	0	0	0	0	0	1		1	1	5	1	5	1	4	3	3	1	1	1	2	1	1	1	1	2	2	3	1
823	5	0	0	0	0	0	0	0	0	0	0	0	0	0	0	0	0	0	0	0	0	0	0	0	0	0	1		1	3	3	3	3	3	2	1	1	1	1	1	2	1	1	1	3	2	3	3	3
824	4	0	0	0	0	0	0	0	0	0	1	0	0	0	0	0	0	1	0	0	0	0	0	0	0	0	0		1	2	4	2	4	3	4	1	1	1	1	2	2	1	1	1	2	2	2	1	1
825	8	0	1	0	0	0	0	0	0	0	1	0	0	1	0	0	1	1	0	0	0	0	0	0	0	0	0		1	3	2	2	3	2	2	3	3	1	1	1	2	1	1	1	3	3	3	4	3
826	6	0	0	0	0	0	0	0	0	0	0	0	0	0	0	0	0	0	0	0	0	0	0	0	0	0	1		2	2	4	2	3	3	4	1	1	1	1	3	2	1	1	1	2	3	2	3	2
827	6	1	1	0	0	0	0	0	0	0	0	0	0	0	0	0	0	1	0	0	0	0	0	1	0	0	0		1	5	1	5	1	5	1	1	3	1	1	2	2	1	1	1	3	2	3	1	1
828	3	0	0	0	0	0	0	0	0	0	0	0	0	0	1	0	0	1	0	0	0	1	0	0	0	0	0		1	2	5	1	5	1	5	1	1	1	1	1	3	1	1	1	3	3	3	1	5
829	4	0	0	0	0	0	0	0	0	0	1	0	0	0	0	0	0	0	0	0	0	0	0	0	1	0	0		2	2	3	3	4	3	3	1	1	1	1	2	2	1	1	1	3	3	3	2	1
830	7	1	0	0	0	0	0	0	0	0	0	0	0	0	0	0	0	0	0	0	0	0	0	0	0	0	0		1	4	2	4	2	4	1	3	3	1	1	3	2	3	1	1	3	2	2	1	1
831	4	0	0	0	0	0	0	0	0	0	0	0	0	0	0	0	0	0	0	0	0	0	0	0	0	0	1		1	2	4	2	4	3	4	1	3	1	1	1	2	1	1	1	2	5	4	3	1
832	7	0	0	1	0	0	0	0	0	0	0	0	0	0	0	0	0	0	0	0	0	0	0	0	0	0	0		2	4	2	5	3	4	2	1	1	1	1	1	2	1	1	1	2	1	2	1	1
833	3	0	0	0	0	0	0	0	0	0	0	0	0	0	0	0	0	0	0	0	0	0	0	0	0	0	1		1	2	4	3	4	4	3	1	1	1	1	1	2	1	1	3	3	2	1	5	1
834	6	0	0	0	0	0	0	0	0	0	0	0	0	0	0	0	0	0	0	0	0	0	0	0	0	0	1		4	3	3	3	3	3	3	1	1	1	1	1	2	1	1	1	2	3	3	3	1
835	3	0	0	0	0	0	0	0	0	0	0	0	0	0	0	0	0	0	0	0	0	0	0	0	0	0	1		1	3	3	3	3	4	4	3	1	1	1	1	2	1	1	1	3	4	2	2	1
836	7	1	0	0	0	0	0	0	1	0	0	0	0	0	0	1	0	0	0	0	0	0	0	0	0	0	0		2	4	1	5	3	5	3	1	1	1	1	1	1	2	1	1	2	2	1	4	1
837	4	0	0	0	0	0	0	0	0	0	0	0	0	0	0	0	0	0	0	0	0	1	0	0	0	0	0		1	3	2	4	4	1	5	2	3	1	1	2	2	1	1	3	3	3	3	1	1
838	8	1	0	0	0	0	1	0	1	0	0	0	0	0	0	0	0	0	0	0	0	0	0	0	0	0	0		1	5	1	4	2	5	2	1	1	1	1	1	2	1	1	1	2	2	2	3	4
839	6	1	0	0	0	0	0	0	0	0	0	0	0	0	0	0	0	0	0	0	0	0	0	0	0	0	0		1	5	1	4	1	5	2	2	1	1	1	1	2	1	1	1	2	2	2	2	3
840	7	0	1	1	0	0	0	0	0	0	0	0	0	0	0	0	0	0	0	0	0	0	0	0	0	0	0		1	4	2	4	3	4	3	1	1	1	1	1	2	1	1	1	2	1	2	1	3
841	4	0	0	0	0	0	0	0	0	0	1	0	0	0	0	0	0	0	0	1	0	0	0	0	0	0	0		1	1	5	1	5	2	5	1	1	1	1	2	2	1	2	1	3	5	5	1	1
842	5	0	0	0	0	0	0	0	0	0	0	1	0	0	1	0	0	0	0	0	0	0	0	0	0	0	0		1	4	3	4	2	4	2	1	2	1	1	2	2	1	1	1	2	5	5	2	3
843	3	0	0	0	0	0	0	0	0	0	1	0	0	0	0	0	0	0	0	0	0	0	0	0	0	0	0		1	4	2	4	2	4	4	1	1	1	1	2	2	1	1	1	3	2	3	3	1
844	3	0	0	0	0	0	0	0	0	0	0	0	0	0	0	0	0	0	0	0	0	0	0	0	0	0	1		1	3	3	3	3	3	3	1	3	1	1	1	2	1	1	1	3	2	2	3	3
845	2	0	0	0	0	0	0	0	0	0	0	0	0	0	0	0	0	0	0	0	0	0	0	0	0	0	1		1	3	3	3	3	3	5	1	1	1	1	1	2	1	1	1	1	2	3	3	1
846	2	0	0	0	0	0	0	0	0	0	0	0	0	0	0	0	0	0	0	0	0	0	0	0	0	0	1		1	1	4	1	4	2	4	1	3	1	1	1	2	1	1	1	3	3	4	2	1
847	5	0	0	0	0	0	0	0	0	0	0	0	0	0	0	0	0	0	0	0	0	0	0	0	0	0	1		1	3	3	3	3	4	3	1	1	1	1	1	2	1	1	1	3	3	3	3	3
848	3	0	0	0	0	0	0	0	0	0	0	0	0	0	0	0	0	0	0	0	0	0	0	0	0	0	1		1	3	3	3	3	3	3	1	1	1	1	3	2	1	1	1	3	2	2	2	1
849	4	0	0	0	0	0	0	0	0	0	0	0	0	0	0	0	0	0	0	0	0	0	0	0	0	0	1		1	3	4	3	4	3	4	1	1	1	1	1	1	1	1	1	1	5	4	4	4
850	3	0	0	0	0	0	0	0	0	0	0	0	0	0	0	0	0	0	0	0	0	0	0	0	0	0	1		1	3	3	3	3	3	3	3	3	1	1	2	2	1	1	1	3	1	1	1	1
851	4	1	0	0	1	0	0	0	0	0	0	0	0	0	0	0	0	0	0	0	0	0	0	0	0	0	0		1	2	2	3	4	4	4	1	1	1	1	3	2	1	1	1	3	5	5	4	5
852	2	0	0	0	0	0	0	0	0	0	0	0	0	0	0	0	0	0	0	0	0	0	0	0	0	0	1		1	4	3	4	3	4	3	1	1	1	1	1	2	1	1	1	3	3	3	3	5
853	7	0	0	0	0	0	0	0	0	0	0	0	0	0	0	0	0	0	0	0	0	0	0	0	0	0	1		2	2	4	2	4	3	1	1	1	1	1	1	2	1	1	1	2	3	3	1	1
854	6	0	0	1	0	0	0	0	1	0	1	0	0	0	0	0	0	0	1	0	0	0	0	0	0	0	0		1	4	3	4	3	4	3	1	1	1	1	1	2	1	1	2	3	1	1	4	3
855	3	1	0	0	0	0	0	0	0	0	0	0	0	0	0	0	0	0	0	0	0	0	0	0	0	0	0		2	4	3	2	4	4	2	1	2	1	1	2	3	1	3	1	2	1	3	3	2
856	4	0	0	0	0	0	0	0	0	0	0	0	0	0	0	0	0	0	0	0	0	0	0	0	0	0	1		1	1	1	1	1	1	1	3	3	3	3	3	3	3	3	3	3	1	1	2	3
857	2	0	0	0	0	0	0	0	0	0	0	0	0	0	0	0	0	0	0	0	0	0	0	0	0	0	1		1	4	2	4	2	4	2	1	1	1	1	1	2	1	1	1	2	1	4	3	2
858	7	1	0	0	0	0	0	0	0	0	1	0	0	0	0	0	0	0	0	0	0	0	0	0	0	0	0		1	4	3	4	3	5	2	2	1	1	1	1	2	1	1	2	3	4	2	2	3
859	2	0	0	0	0	0	0	0	0	0	0	0	0	0	0	0	0	0	0	0	0	1	0	0	0	0	0		1	1	5	1	5	1	5	1	1	1	3	1	2	1	1	1	1	5	5	4	5
860	3	0	0	0	0	0	0	0	0	0	0	0	0	0	0	0	0	0	0	0	0	1	0	0	0	0	0		2	1	5	1	5	1	5	3	3	1	3	3	2	1	1	3	3	4	3	3	1
861	4	0	0	0	0	0	0	0	0	0	0	0	0	0	0	0	0	0	0	0	0	0	0	0	0	0	1		1	3	3	3	3	3	3	1	1	1	1	2	2	1	1	1	1	3	3	3	3
862	8	1	0	1	0	0	0	0	0	0	0	0	0	0	0	0	0	0	0	0	0	0	0	0	0	0	0		1	5	1	5	5	5	1	1	2	1	1	2	3	1	1	1	3	4	4	1	5
863	4	0	0	0	0	0	0	0	0	0	0	0	0	0	0	0	0	0	0	0	0	1	0	0	0	0	0		2	1	5	1	5	4	3	1	3	1	1	1	3	1	1	1	2	3	2	1	1
864	5	0	0	0	0	0	0	0	0	0	0	0	0	0	0	0	0	1	0	0	0	0	1	1	0	0	0		4	2	5	3	2	4	3	1	1	1	1	2	2	3	1	1	2	2	3	1	1
865	4	0	0	0	0	0	0	0	0	0	0	0	0	0	0	0	0	0	0	0	0	0	0	0	0	0	1		1	4	3	4	3	3	3	1	1	1	3	3	2	3	1	1	3	2	2	4	1
866	4	0	0	0	0	0	0	0	0	0	0	0	0	0	0	0	0	0	0	0	0	0	0	0	0	0	1		1	4	3	3	3	3	2	1	3	1	1	1	2	1	1	1	3	2	2	1	1
867	7	0	1	0	0	0	0	0	0	0	0	0	0	0	0	0	0	0	0	1	0	0	0	0	0	0	0		1	4	2	4	2	4	2	1	3	1	1	3	2	1	1	1	3	2	5	3	3
868	7	0	0	0	0	0	0	0	0	0	0	0	0	0	0	0	0	0	0	0	0	0	0	0	0	0	1		1	5	1	5	1	5	1	1	1	1	1	1	2	1	1	1	1	1	1	5	1
869	6	0	0	0	0	0	0	0	0	0	0	0	0	0	0	0	0	0	0	0	0	0	0	0	0	0	1		1	5	2	5	5	5	1	3	3	3	3	3	3	3	3	3	3	1	1	1	1
870	4	0	0	0	0	0	0	0	0	0	0	0	0	0	0	0	0	0	0	0	0	0	0	0	0	0	1		1	2	4	2	4	3	4	2	3	1	1	3	2	1	1	1	3	2	2	2	4
871	5	0	0	0	0	0	0	0	0	0	0	0	0	0	0	0	1	0	0	0	0	0	0	0	0	0	0		1	3	3	3	3	3	3	1	1	1	1	1	2	1	1	1	3	5	5	2	2
872	6	0	0	0	0	0	0	0	0	0	0	0	0	0	0	0	0	0	0	0	0	0	0	0	0	0	1		4	4	3	3	3	3	3	1	1	1	1	1	1	1	1	1	1	3	3	4	1
873	8	1	0	0	0	0	0	0	0	0	0	0	0	0	0	0	0	0	0	0	0	0	0	0	0	1	0	Arryhthmia	2	3	3	3	3	4	3	1	1	1	1	1	1	1	1	1	1	2	2	3	2
874	6	0	0	0	0	0	0	0	0	0	0	0	0	0	0	0	0	0	0	0	0	0	0	0	0	0	1		1	3	3	3	3	3	3	1	1	2	1	1	2	1	3	3	3	2	2	3	1
875	7	1	0	0	0	0	1	0	1	0	1	0	0	0	0	0	0	1	0	1	0	0	0	0	0	0	0		3	2	4	2	4	3	3	1	1	1	1	2	2	1	1	1	3	2	4	3	1
876	4	0	1	0	0	0	0	0	0	0	0	0	0	0	0	0	0	0	1	0	0	0	0	0	0	0	0		2	3	4	3	3	3	3	1	3	1	1	1	2	1	1	1	2	5	5	3	4
877	3	0	0	0	0	0	0	0	0	0	0	0	0	0	0	0	0	0	0	0	0	0	0	0	0	0	1		1	3	3	3	3	3	3	2	1	3	3	3	3	3	3	3	3	3	3	1	1
878	7	1	0	0	0	0	0	0	0	0	0	0	0	0	0	0	0	0	0	0	0	0	0	0	0	0	0		1	4	3	4	2	4	2	1	3	1	2	2	2	1	1	1	2	3	3	3	3
879	4	0	0	0	0	0	0	0	0	0	0	0	0	0	0	0	0	0	0	0	0	0	0	0	0	0	1		1	2	4	2	4	2	4	1	3	1	1	2	2	1	1	1	3	3	3	2	1
880	6	0	0	0	0	0	0	0	0	0	0	0	0	0	0	0	0	0	0	0	0	0	0	0	0	0	1		1	5	3	5	5	5	5	1	1	1	1	1	1	1	1	1	1	4	4	2	2
881	8	0	0	1	0	0	0	0	0	0	0	0	0	1	0	1	0	1	0	1	0	0	0	0	1	0	0		1	4	2	3	3	4	3	1	1	1	1	1	2	1	1	1	3	3	2	1	1
882	5	0	0	1	0	0	0	0	0	0	0	0	0	0	0	0	0	0	0	0	0	0	0	0	0	0	0		1	3	3	3	3	3	3	1	1	1	1	3	2	3	1	1	2	2	2	1	1
883	2	0	0	0	0	0	0	0	0	0	0	0	0	0	0	0	0	0	0	0	0	0	0	0	0	0	1		1	4	3	4	2	4	4	1	3	1	1	3	2	1	1	1	3	2	2	2	1
884	7	0	0	1	0	0	0	0	0	0	0	0	0	0	0	0	0	0	0	0	0	0	0	0	0	0	0		1	4	1	5	1	5	2	1	1	1	1	1	2	1	1	1	2	2	2	2	1
885	5	0	0	0	0	0	0	0	0	0	0	0	0	0	0	0	0	0	0	0	0	0	0	0	0	0	1		1	2	4	2	4	2	4	2	1	1	1	2	2	1	1	1	1	3	3	2	2
886	7	0	0	0	0	0	0	0	1	0	0	0	0	0	0	0	0	1	0	0	0	0	0	0	0	0	0		2	4	3	4	3	4	2	1	1	1	1	1	2	1	1	1	1	2	1	4	3
887	7	0	0	0	0	1	0	0	0	0	0	0	0	0	0	0	0	0	0	0	0	0	0	0	1	0	0		1	5	2	4	2	4	3	1	1	1	1	1	2	1	1	1	3	2	3	1	1
888	7	0	0	1	0	0	0	0	1	1	0	0	0	0	0	0	0	0	1	0	0	0	0	0	0	0	0		1	3	2	2	4	3	2	1	1	1	1	1	2	1	1	1	3	2	3	1	1
889	3	0	0	0	0	0	0	0	0	0	0	0	0	0	0	0	0	0	0	0	0	1	0	0	0	0	0		1	1	5	1	5	2	4	3	1	1	1	2	2	1	3	3	2	3	3	3	1
890	4	0	0	0	0	0	0	0	0	0	0	0	0	0	0	0	0	0	0	0	0	0	0	0	0	0	1		1	1	5	1	4	2	5	2	3	1	1	3	2	1	3	1	1	3	2	4	1
891	7	0	0	0	0	0	0	0	0	0	0	0	0	0	0	0	0	0	0	0	0	0	0	0	0	0	1		1	3	4	3	3	3	3	1	1	1	1	1	2	1	1	1	2	1	1	1	3
892	8	0	0	0	0	0	0	0	0	0	0	0	0	0	0	0	0	0	0	0	0	1	0	0	0	0	0		3	1	3	2	3	2	3	1	1	1	1	1	2	1	1	1	2	5	5	1	1
893	7	1	1	0	0	0	0	0	0	0	0	0	0	0	0	0	0	0	0	0	0	0	0	0	0	0	0		2	3	3	2	3	2	2	1	3	1	1	1	2	1	1	1	3	3	3	3	3
894	5	0	0	0	0	0	0	0	0	0	0	0	0	0	0	0	0	0	0	0	0	0	0	0	0	0	1		1	3	3	2	2	4	3	1	2	1	1	2	2	1	1	1	2	3	3	2	2
895	3	0	0	0	0	0	0	0	0	0	0	0	0	0	0	0	0	0	0	0	0	0	0	0	0	0	1		2	3	3	3	3	4	4	1	3	1	1	3	2	1	1	1	1	5	5	1	1
896	6	0	0	0	0	0	0	0	0	0	0	0	0	0	0	0	0	0	0	0	0	0	0	0	0	0	1		1	3	3	3	3	3	3	1	1	1	1	1	2	1	1	1	2	2	3	1	1
897	5	0	0	0	0	0	0	0	0	0	0	0	0	0	0	0	0	0	0	0	0	0	0	0	0	0	1		2	4	4	3	5	2	4	1	3	1	1	2	2	1	1	1	1	4	5	3	1
898	3	0	0	0	0	0	0	0	0	0	0	0	0	0	0	0	0	0	0	0	0	0	0	0	0	0	1		1	4	1	4	2	4	3	1	1	1	2	2	1	1	1	1	1	2	2	3	2
899	4	0	0	0	0	0	0	0	0	0	0	0	0	0	0	0	0	0	0	0	0	0	0	0	1	0	0		1	4	3	3	4	5	2	1	1	1	1	1	2	1	1	1	1	2	2	1	1
900	6	0	0	0	0	0	0	0	0	0	1	0	0	0	0	0	0	0	0	0	0	0	0	0	0	0	0		4	4	4	4	4	4	4	3	3	3	3	3	3	3	3	3	3	4	4	5	4
901	4	0	0	0	0	0	0	0	0	0	0	0	0	0	0	0	0	0	0	0	0	0	0	0	0	0	1		1	1	5	1	5	1	5	3	1	1	1	3	2	1	1	1	3	1	3	1	1
902	3	0	0	0	0	0	0	0	0	0	0	0	0	0	0	0	0	0	0	0	0	0	0	0	0	0	1		1	1	3	1	2	2	2	3	3	3	1	3	3	3	3	3	3	3	3	3	4
903	6	0	0	0	0	0	0	0	0	0	1	0	0	1	0	0	0	1	0	0	0	0	0	0	0	1	0	Thrombocytopenia	2	3	2	4	3	4	2	1	3	1	1	1	2	1	1	1	3	5	4	1	2
904	3	0	0	0	0	0	0	0	0	0	0	0	0	0	0	0	0	0	0	0	0	0	0	0	0	0	1		1	2	3	3	4	3	3	2	3	1	1	1	2	1	1	2	2	3	4	4	1
905	4	0	0	0	0	0	0	0	0	0	0	0	0	0	0	0	0	0	0	0	0	0	0	0	0	0	1		1	4	2	3	3	4	3	1	3	1	1	2	2	1	1	1	1	3	3	2	1
906	4	0	1	1	0	0	0	0	0	0	0	0	0	1	0	0	0	1	0	0	0	0	0	0	0	0	0		1	2	3	3	3	3	3	1	1	1	1	2	2	1	3	1	1	4	5	2	1
907	5	0	0	0	0	0	0	0	0	0	0	0	0	0	0	0	0	0	0	0	0	0	0	0	0	0	1		1	3	3	3	3	3	3	2	2	1	1	1	2	1	1	1	2	2	2	3	3
908	6	0	0	0	0	0	0	0	0	0	0	0	0	0	0	0	0	0	0	0	0	0	0	0	0	0	1		2	4	3	4	3	4	3	1	1	1	3	1	2	1	1	3	3	3	3	3	1
909	7	1	0	1	0	0	0	0	0	0	0	0	0	0	0	0	0	0	0	0	0	0	0	0	0	0	0		1	2	3	3	4	2	3	1	1	1	1	3	2	1	1	1	2	4	4	3	1
910	4	0	0	0	0	0	0	0	0	0	0	0	0	0	0	0	0	0	0	0	0	0	0	0	0	0	1		1	1	5	2	4	2	4	1	1	1	1	2	3	1	1	1	2	5	5	4	3
911	4	0	0	0	0	0	0	0	0	0	0	0	0	0	0	0	0	0	0	0	0	0	0	0	0	0	1		1	3	3	3	3	3	4	1	1	1	1	1	2	1	1	1	3	2	3	3	3
912	7	1	0	0	0	0	0	0	0	0	0	0	0	0	0	1	0	0	0	0	0	0	0	0	1	0	0		1	5	1	5	1	5	1	1	1	1	1	1	2	1	1	1	2	1	1	5	1
913	6	1	0	0	0	0	0	0	0	0	0	0	0	0	0	0	0	0	0	0	0	0	0	0	0	0	0		2	4	2	4	2	4	2	2	1	1	1	1	2	1	1	1	3	2	2	3	1
914	5	0	0	0	0	0	0	0	0	0	0	0	0	0	0	0	0	0	0	0	0	0	0	0	0	0	1		1	3	3	3	4	3	4	1	3	1	1	1	2	1	1	1	3	2	2	1	1
915	7	0	0	0	0	0	0	0	1	1	0	0	0	0	0	0	0	0	0	0	0	0	0	0	0	0	0		1	3	4	3	4	2	3	1	1	1	1	1	2	1	1	1	3	4	5	3	1
916	4	0	0	0	0	0	0	0	0	0	0	0	0	0	0	0	0	0	0	0	0	0	0	0	0	0	1		1	3	3	3	3	3	5	2	1	1	1	1	2	2	1	1	2	5	1	5	1
917	8	0	0	0	0	0	0	0	1	0	1	0	0	1	0	0	0	0	0	0	0	0	0	0	0	0	0		1	4	2	5	1	4	3	1	1	1	1	1	2	1	1	3	2	2	2	2	1
918	7	0	0	0	0	0	0	0	0	0	0	0	0	0	0	0	0	0	0	0	0	0	0	1	0	0	0		2	3	3	2	4	4	3	1	1	1	1	1	2	1	1	1	2	1	1	1	1
919	6	0	0	0	0	0	0	0	0	0	0	0	0	0	0	0	0	0	1	0	0	0	1	0	0	0	0		4	2	4	2	3	2	3	1	3	1	1	1	2	1	1	1	1	2	2	2	3
920	3	0	0	0	0	0	0	0	0	0	0	0	0	0	0	0	0	0	0	0	0	0	0	0	0	0	1		1	4	2	4	2	4	2	1	1	1	1	3	2	1	1	1	2	3	2	4	2
921	3	0	0	0	0	0	0	0	0	0	0	0	0	0	0	0	0	0	0	1	0	0	0	0	0	1	0	Collagen disease	1	4	4	4	4	4	5	2	1	1	1	1	2	1	1	1	2	3	2	4	1
922	5	0	0	0	0	0	0	0	0	1	0	0	0	0	0	0	0	0	0	1	0	0	0	0	0	0	0		2	3	4	3	3	3	3	1	3	1	1	2	2	1	1	1	1	4	3	3	1
923	5	0	0	1	0	0	0	0	0	0	0	0	0	0	0	0	0	0	0	0	0	0	0	0	0	0	0		1	3	3	3	3	3	3	1	2	1	1	1	2	1	1	1	2	3	4	2	3
924	5	0	0	0	0	0	0	0	0	0	0	0	0	0	0	0	0	0	0	0	0	0	0	0	0	0	1		1	3	3	2	4	3	3	1	1	1	1	1	2	1	1	1	3	5	5	1	3
925	6	0	1	0	0	0	0	0	0	0	0	0	0	0	0	0	0	0	0	0	0	0	0	0	0	0	0		3	4	4	4	2	4	2	1	1	1	1	1	2	1	1	1	3	3	4	3	1
926	3	0	1	0	0	0	0	0	0	0	0	0	0	0	0	0	0	0	0	0	0	0	0	0	0	0	0		4	4	5	4	3	3	3	2	2	2	2	2	2	2	2	2	1	4	4	5	3
927	6	0	0	0	0	0	0	0	1	1	0	0	0	0	0	0	0	0	0	0	0	1	0	0	0	0	0		1	3	4	2	3	4	3	1	1	1	1	1	2	1	1	1	2	3	3	3	1
928	6	0	0	0	0	0	0	0	0	0	0	0	0	0	0	0	0	0	0	0	0	0	0	0	0	0	1		1	3	3	2	3	3	3	3	3	3	1	3	3	3	3	3	3	2	2	3	2
929	7	0	0	0	0	0	0	1	1	0	0	0	0	0	0	0	0	0	0	0	0	0	0	0	0	0	0		3	4	2	4	2	4	1	1	1	1	1	3	2	1	1	1	2	3	2	2	1
930	7	0	0	0	0	0	0	0	0	0	0	0	0	0	0	0	0	0	0	0	0	0	0	0	0	0	1		1	3	3	4	2	4	2	1	1	1	1	2	2	1	1	1	3	2	2	2	1
931	5	0	0	0	0	0	0	0	0	0	0	0	0	0	0	0	0	0	0	0	0	0	0	0	0	0	1		4	4	2	4	2	4	2	3	3	1	1	2	2	1	1	1	3	1	2	5	2
932	6	0	0	0	0	0	0	0	0	0	0	0	0	0	0	0	0	0	0	0	0	1	0	0	0	0	0		2	4	4	3	4	4	3	1	1	1	1	1	2	1	1	1	1	5	5	1	5
933	4	1	1	1	0	0	0	0	0	0	0	0	0	0	0	0	0	0	0	0	0	0	0	0	0	0	0		4	3	3	3	3	4	3	1	1	1	1	1	2	1	1	1	3	2	2	1	1
934	5	0	0	0	0	0	0	0	0	0	0	0	0	0	0	0	0	0	0	0	0	0	0	0	0	0	1		1	4	3	3	3	3	3	1	1	1	1	1	2	1	1	1	3	1	2	4	4
935	3	0	0	0	0	0	0	0	0	0	0	0	0	0	1	0	0	0	0	0	0	0	0	0	0	0	0		1	2	2	2	4	2	4	1	1	1	1	1	2	1	1	1	1	3	5	3	1
936	6	0	0	1	0	0	0	0	0	0	0	0	0	0	0	0	0	0	1	0	0	0	0	0	0	0	0		3	1	5	2	4	1	4	1	1	1	1	1	2	1	1	1	2	2	2	3	1
937	5	0	1	0	0	0	0	0	0	0	0	0	0	0	0	0	0	0	0	0	0	0	0	0	0	0	0		1	3	3	3	3	3	3	1	1	1	1	1	2	1	1	1	2	3	3	3	3
938	5	0	0	0	0	0	0	0	0	0	0	0	0	0	0	0	0	0	1	0	0	0	0	0	0	0	0		1	3	3	3	3	3	3	1	3	1	1	1	2	1	3	1	1	3	3	3	1
939	8	0	0	0	0	0	0	0	0	0	0	0	0	0	0	0	0	0	0	0	0	0	0	0	0	0	1		1	4	3	3	3	5	1	1	2	1	1	1	2	1	1	1	3	4	2	1	1
940	2	0	0	0	0	0	0	0	0	0	0	0	0	0	0	0	0	1	0	1	0	0	0	0	0	0	0		1	2	5	2	4	2	4	1	3	1	1	3	2	1	1	1	2	4	4	3	1
941	5	0	0	1	0	0	0	0	0	0	0	0	0	0	0	0	0	0	0	0	0	0	0	0	0	0	0		4	2	4	2	4	2	5	1	1	1	1	1	2	2	1	1	3	3	2	2	3
942	2	0	0	0	0	0	0	0	0	0	0	0	0	0	0	0	0	0	0	0	0	1	0	0	0	0	0		1	1	4	2	4	2	4	1	1	1	1	1	2	1	1	1	2	4	3	3	4
943	3	0	0	0	0	0	0	0	0	0	0	0	0	0	0	0	0	0	0	0	0	0	0	0	0	0	1		1	3	4	3	3	3	3	3	1	3	3	3	3	3	3	3	3	3	3	2	1
944	4	0	0	0	0	0	0	0	0	0	0	0	0	0	0	0	0	0	0	0	0	0	0	0	0	0	1		1	4	4	5	4	4	4	3	1	1	1	1	2	1	1	1	1	4	4	4	4
945	2	0	0	0	0	0	0	0	0	0	0	0	0	0	0	0	0	0	0	0	0	0	0	0	0	0	1		1	1	5	1	5	1	5	1	3	3	1	3	2	1	3	3	3	1	1	5	1
946	6	1	0	0	0	0	0	0	1	0	0	0	0	0	0	0	0	0	0	0	0	0	0	0	0	0	0		2	4	3	3	3	4	3	1	1	1	1	1	2	1	1	3	3	2	3	4	2
947	2	0	0	0	0	0	0	0	0	0	0	0	0	0	0	0	0	0	0	0	0	0	0	0	0	0	1		1	4	4	2	4	4	4	3	1	2	1	1	2	1	1	1	2	3	3	5	1
948	6	0	0	0	0	0	0	0	0	0	0	0	0	0	0	0	0	0	0	0	0	0	0	0	0	0	1		1	4	3	4	2	3	2	3	3	1	1	1	2	1	1	1	2	2	3	2	2
949	4	0	0	0	0	0	0	0	0	0	0	0	0	0	0	0	0	0	0	0	0	1	0	0	0	0	0		2	2	4	2	3	3	3	1	1	1	1	1	2	3	3	3	3	3	2	1	1
950	4	0	0	0	0	0	0	0	1	0	0	0	0	0	0	0	0	0	0	0	0	0	0	0	0	0	0		1	1	5	1	5	1	3	1	1	1	1	1	2	1	1	1	2	2	1	1	1
951	4	0	0	0	0	0	0	0	0	0	0	0	0	0	0	0	0	0	0	0	0	0	0	0	0	0	1		1	3	3	3	3	3	3	2	1	1	1	1	2	1	1	1	1	3	3	3	3
952	4	0	0	0	0	0	0	0	0	0	0	0	0	0	0	0	0	0	0	0	0	0	0	0	0	0	1		1	1	5	1	5	2	4	1	1	1	1	1	2	1	1	3	2	5	5	2	2
953	2	0	0	0	0	0	0	0	0	0	0	0	0	0	0	0	0	0	0	0	0	0	0	0	0	0	1		1	2	4	2	3	3	3	3	3	1	1	3	2	1	1	1	3	4	4	2	1
954	7	0	0	0	0	0	0	0	0	0	0	0	0	0	0	0	0	0	0	0	0	0	0	0	0	0	1		4	4	2	4	3	4	4	1	1	1	1	1	2	1	1	1	2	3	1	2	1
955	6	1	1	1	0	0	0	0	0	0	0	0	0	0	0	0	0	0	0	0	0	0	0	0	0	0	0		1	2	4	2	4	3	4	1	3	1	1	1	3	1	2	3	2	4	3	3	3
956	7	1	0	1	0	0	0	0	0	0	1	0	0	0	0	0	0	1	0	0	0	0	0	0	0	0	0		2	3	4	3	3	3	3	1	1	1	1	3	2	3	1	1	3	1	2	1	1
957	3	0	0	0	0	0	0	0	0	0	0	0	0	0	0	0	0	0	0	0	0	0	0	0	0	0	1		1	3	4	2	4	2	3	1	1	1	1	2	2	1	1	1	3	4	4	2	1
958	4	1	0	0	0	0	0	0	0	0	0	0	0	0	0	0	0	0	0	0	0	0	0	0	0	0	0		1	1	4	1	5	2	5	1	1	1	1	1	2	1	1	1	2	4	2	4	5
959	3	0	0	0	0	0	0	0	0	1	0	0	0	0	0	0	0	0	0	0	0	0	0	0	0	0	0		1	4	3	2	3	4	2	2	2	3	2	1	2	3	2	1	2	3	2	2	2
960	4	0	0	0	0	0	0	0	0	0	0	0	0	0	0	0	0	0	0	0	0	0	0	0	0	0	1		4	3	3	3	3	3	3	2	3	3	3	3	3	3	3	3	3	3	3	2	1
961	6	1	0	1	0	0	0	0	0	0	0	0	0	0	0	0	0	0	0	0	0	0	0	0	0	0	0		1	2	4	2	4	3	3	1	1	1	1	2	2	1	1	1	3	2	2	2	2
962	6	0	0	0	0	0	0	0	0	0	0	0	0	0	0	0	0	0	0	0	0	0	0	0	0	0	1		1	2	2	2	3	2	2	1	1	1	1	1	2	1	1	1	2	4	4	3	3
963	5	0	0	0	0	0	0	0	0	0	0	0	0	0	0	0	0	0	0	0	0	0	0	0	0	0	1		3	1	5	1	5	1	5	3	1	1	3	3	2	1	1	1	3	1	2	4	1
964	7	0	0	0	0	0	0	0	0	0	0	0	0	0	0	0	0	0	0	0	0	0	0	0	1	0	0		1	5	1	5	1	5	1	1	1	1	1	1	2	1	1	1	3	1	2	2	1
965	8	0	0	0	0	0	1	0	0	0	0	0	0	1	0	0	0	0	0	0	0	0	0	0	0	0	0		2	5	3	3	3	3	4	3	2	1	1	1	1	1	1	1	1	2	1	2	1
966	4	0	0	0	0	0	0	0	0	0	0	0	0	0	0	0	0	0	0	0	0	0	0	1	0	0	0		1	1	5	1	4	3	4	1	3	1	1	2	2	1	1	1	3	3	1	4	3
967	4	1	0	0	0	0	0	0	0	1	1	1	0	0	0	0	0	0	0	0	0	1	0	0	0	0	0		1	1	5	1	5	1	5	1	3	1	1	1	2	1	1	1	1	5	5	1	4
968	7	1	1	0	0	0	0	0	0	0	0	0	0	0	0	0	0	0	0	0	0	0	0	0	0	0	0		1	4	2	4	2	4	2	1	3	1	1	1	2	1	1	1	3	2	2	3	1
969	5	0	0	0	0	0	0	0	0	0	0	0	0	0	0	0	0	0	0	0	0	0	0	0	0	0	1		2	5	2	5	2	5	2	1	1	1	1	1	2	1	1	1	1	3	3	4	4
970	3	0	0	0	0	0	0	0	0	0	0	0	0	0	0	0	0	0	0	0	0	0	0	0	0	0	1		1	3	3	3	3	4	4	2	3	1	1	1	2	1	1	1	2	3	3	1	1
971	5	0	0	0	0	0	0	0	0	0	0	0	0	0	0	0	0	0	0	0	0	0	0	0	0	0	1		1	5	1	5	1	5	1	1	1	1	1	1	3	1	1	1	1	2	2	3	2
972	2	0	0	0	0	0	0	0	0	0	0	0	0	0	0	0	0	0	0	0	0	0	0	0	0	0	1		1	3	4	3	3	3	4	1	1	1	1	1	2	1	1	1	3	3	2	1	1
973	5	0	0	0	0	0	0	0	0	0	0	0	0	0	0	0	0	0	0	0	0	0	0	0	0	0	1		1	1	4	1	5	1	4	1	1	1	1	1	2	1	1	1	3	3	3	4	1
974	5	0	0	0	0	0	0	0	0	0	0	0	0	0	0	0	0	0	0	0	0	0	0	0	0	0	1		1	4	2	4	2	4	2	1	1	1	1	2	2	1	1	1	1	3	3	3	3
975	4	0	0	0	0	0	0	0	0	0	0	0	0	0	0	0	0	0	0	0	0	0	0	0	0	0	1		1	5	2	5	3	5	1	3	1	1	1	1	2	1	1	3	3	1	1	5	4
976	3	0	0	0	0	0	0	0	0	0	0	0	0	0	0	0	0	0	0	1	0	0	0	0	0	0	0		1	1	1	1	1	1	1	3	3	3	3	3	3	3	3	3	3	4	4	1	1
977	6	1	0	0	0	0	0	0	1	0	0	0	0	0	0	0	0	0	0	0	0	0	0	0	0	0	0		1	3	3	3	3	3	3	3	1	1	1	1	3	1	1	1	3	2	2	4	5
978	4	0	0	0	0	0	0	0	0	0	0	0	0	0	0	0	0	0	0	0	0	0	0	0	0	0	1		1	4	4	2	4	4	4	1	1	1	1	1	2	1	2	1	3	2	3	2	1
979	4	0	0	0	0	0	0	0	0	0	0	0	0	0	0	0	0	0	0	0	0	0	0	0	0	0	1		1	2	4	2	4	3	4	1	1	1	1	1	2	1	1	1	2	2	2	4	1
980	3	0	0	0	0	0	0	0	0	0	0	0	0	0	0	0	0	0	0	0	0	0	0	0	0	0	1		1	3	4	2	3	3	3	1	2	1	1	1	2	1	1	1	3	3	3	2	2
981	4	0	0	1	0	0	0	0	0	0	0	0	0	0	0	0	0	0	0	0	0	0	0	0	0	0	0		1	3	3	3	4	4	3	2	1	1	1	3	2	1	1	1	3	2	2	3	1
982	7	0	0	0	0	0	0	0	0	0	0	0	0	0	0	0	0	1	0	0	0	0	0	0	0	0	0		1	4	1	4	2	4	2	1	3	1	1	1	2	1	1	1	2	3	3	1	1
983	4	0	0	1	0	0	0	0	0	0	0	0	0	0	0	0	0	1	0	0	0	0	0	0	0	0	0		1	3	3	3	3	3	3	2	1	1	1	1	2	1	1	1	1	3	3	1	1
984	7	1	0	0	0	0	0	0	0	0	0	0	0	0	0	0	0	0	0	0	0	0	0	0	0	0	0		2	4	2	2	2	4	4	1	1	1	1	1	2	1	1	1	3	3	2	3	4
985	6	0	0	0	0	0	0	0	0	0	0	0	0	0	0	0	0	0	0	0	0	0	0	0	0	0	1		1	4	4	4	4	4	4	1	1	1	1	2	2	1	1	1	2	4	5	4	1
986	4	0	0	0	0	0	0	0	0	0	0	0	0	0	0	0	0	0	0	0	0	0	0	0	0	0	1		2	4	3	2	3	2	2	1	1	1	1	1	2	1	1	1	2	3	2	4	5
987	4	0	0	0	0	0	0	0	0	0	0	0	0	0	0	0	0	0	0	0	0	0	0	0	0	0	1		3	4	4	1	4	4	4	2	1	1	1	1	2	1	1	1	3	4	4	1	1
988	6	0	0	1	0	0	0	0	0	0	0	0	0	0	0	0	0	0	0	0	0	0	0	0	0	0	0		1	4	3	3	2	3	3	2	2	1	1	3	2	1	1	1	3	4	3	1	1
989	4	0	0	0	0	0	0	0	0	0	0	0	0	0	0	0	0	0	0	0	0	0	0	0	0	0	1		1	5	1	2	3	4	4	1	1	1	1	1	2	1	1	1	2	2	2	5	1
990	3	0	0	0	0	0	0	0	0	0	0	0	0	0	0	0	0	0	0	0	0	0	0	0	0	0	1		1	3	2	2	2	4	3	1	1	1	1	1	2	1	1	1	3	2	2	1	2
991	5	1	0	0	0	0	0	0	0	0	0	0	0	0	0	0	0	0	0	0	0	0	0	0	0	0	0		2	2	4	2	4	3	1	1	1	1	1	1	2	1	1	1	2	3	1	2	1
992	6	0	0	0	0	0	0	0	0	0	0	0	0	0	0	0	0	0	0	0	0	0	0	0	0	0	1		1	2	5	2	3	3	3	3	3	1	1	3	2	3	1	1	2	1	5	4	1
993	3	0	0	0	0	0	0	0	0	0	0	0	0	0	0	0	0	0	0	0	0	0	0	0	0	0	1		1	3	3	3	3	3	2	3	3	3	3	3	3	3	3	3	3	2	2	5	4
994	7	1	1	1	0	0	0	0	0	0	0	0	0	0	0	1	0	0	1	0	0	0	0	0	1	0	0		1	3	4	2	3	3	3	1	1	1	1	1	3	1	1	1	3	2	4	1	1
995	5	0	0	0	0	0	0	0	0	0	0	0	0	0	0	0	0	0	0	0	0	0	0	0	0	0	1		2	4	2	4	2	4	3	1	1	1	1	1	2	1	1	1	2	2	3	2	1
996	6	0	0	0	0	0	0	0	0	1	0	0	0	0	0	0	0	0	0	0	0	0	0	0	0	0	0		1	5	1	5	1	5	1	1	1	1	1	3	2	1	1	1	2	1	3	1	1
997	8	1	0	0	0	0	0	0	1	1	1	0	0	1	0	0	0	0	0	0	0	0	0	0	1	0	0		3	2	4	2	4	4	2	1	1	1	1	1	2	1	1	1	3	2	4	3	1
998	2	0	0	0	0	0	0	0	0	0	0	0	0	0	0	0	0	0	0	0	0	0	0	0	0	0	1		1	4	5	1	5	2	5	1	1	1	1	1	2	1	1	1	1	2	3	3	2
999	2	0	0	0	0	0	0	0	0	0	0	0	0	0	0	0	0	0	0	0	0	0	0	0	0	0	1		1	1	1	1	1	1	1	3	3	3	3	3	3	3	3	3	3	1	1	1	1
1000	6	0	0	0	0	0	0	0	1	0	0	0	0	1	0	1	0	0	0	0	0	0	0	0	0	0	0		1	4	3	3	3	4	3	2	3	1	1	1	2	1	1	1	3	2	2	3	1
1001	5	0	0	0	0	0	0	0	0	0	0	0	0	0	0	0	0	0	0	0	0	0	0	0	0	0	1		1	5	1	5	1	5	3	3	1	1	1	3	2	1	1	1	3	2	2	5	1
1002	7	1	0	0	0	0	0	0	0	0	0	0	0	0	0	0	0	0	0	0	0	0	0	0	0	0	0		3	5	1	5	1	5	2	3	3	3	3	3	3	3	3	3	3	2	2	5	5
1003	4	0	0	0	0	0	0	0	0	0	0	0	0	0	0	0	0	0	0	0	0	0	0	0	0	0	1		4	1	5	2	5	2	5	1	1	1	1	1	2	1	1	1	1	4	4	3	4
1004	7	0	0	1	0	0	0	0	0	0	0	0	0	0	0	0	0	0	0	0	0	0	0	0	0	0	0		2	4	3	3	4	4	2	1	3	1	1	1	2	1	1	1	3	3	3	3	2
1005	6	1	0	0	0	0	0	0	0	0	0	0	0	0	0	0	0	0	0	0	0	0	0	0	0	0	0		1	5	1	5	1	5	1	2	3	3	3	3	3	3	3	3	3	4	3	4	4
1006	7	1	1	1	0	0	0	0	0	0	0	0	0	0	0	0	0	0	0	0	0	0	0	0	0	0	0		3	2	3	3	3	3	3	3	1	1	1	2	2	1	1	3	3	4	5	2	1
1007	2	0	0	0	0	0	0	0	0	0	0	0	0	0	0	0	0	0	0	0	0	0	0	0	0	0	1		1	3	3	3	3	3	3	3	1	1	1	3	2	3	3	3	2	3	3	3	3
1008	4	0	0	0	0	0	0	0	0	0	0	0	0	0	0	0	0	0	0	0	0	0	0	0	0	0	1		1	3	3	3	3	3	3	3	3	2	1	1	1	1	1	2	2	3	3	3	3
1009	5	1	0	1	0	0	0	0	0	0	0	0	0	0	0	0	0	0	0	0	0	0	0	0	0	0	0		1	1	4	2	4	3	4	2	1	1	1	1	2	1	1	1	2	3	3	1	1
1010	7	0	1	0	0	0	0	0	0	0	0	0	0	0	0	0	0	0	0	0	0	0	0	0	0	0	0		1	4	2	4	2	4	1	1	1	1	1	1	2	1	1	1	2	2	2	1	1
1011	4	0	0	0	0	0	0	0	0	0	0	0	0	0	0	0	0	0	0	0	0	0	0	0	0	0	1		1	3	2	4	4	4	4	1	1	1	1	1	2	1	1	1	1	3	3	3	1
1012	4	0	0	0	0	0	0	0	1	0	0	0	0	0	0	0	0	0	0	0	0	0	0	0	0	0	0		1	1	5	1	4	1	1	1	1	1	1	1	2	1	1	1	2	2	2	3	1
1013	7	0	0	0	0	0	0	0	0	0	0	0	0	0	0	0	0	0	0	0	0	0	0	0	0	0	1		1	1	1	1	1	1	1	1	1	1	1	1	2	1	1	1	1	5	5	5	5
1014	5	0	0	0	0	0	0	0	0	0	0	0	0	0	0	0	0	1	0	1	0	1	0	0	0	0	0		1	1	5	1	5	3	4	3	1	1	1	3	2	3	1	3	3	3	2	2	1
1015	4	0	0	0	0	0	0	0	0	0	0	0	0	0	0	0	0	0	0	0	0	0	0	0	0	0	1		1	4	3	4	3	3	2	3	3	3	3	3	3	3	3	3	3	2	2	3	3
1016	4	0	0	0	0	0	0	0	0	0	0	1	0	0	0	0	0	0	0	0	0	0	1	0	0	0	0		1	3	3	3	3	3	3	3	3	3	3	3	3	3	3	3	3	5	1	3	3
1017	6	0	0	0	0	0	0	0	0	0	0	0	0	1	0	0	0	1	0	0	0	0	1	1	0	0	0		2	5	1	5	1	5	1	1	1	1	1	3	2	1	1	1	3	2	2	3	1
1018	5	0	0	0	0	0	0	0	0	0	0	0	0	0	0	0	0	0	0	0	0	0	0	0	0	0	1		2	2	2	4	3	4	3	1	1	1	1	1	2	1	1	1	2	2	5	1	1
1019	7	1	0	1	0	0	0	0	1	0	0	0	0	0	0	0	0	0	0	0	0	0	0	0	0	0	0		3	4	2	4	2	4	3	1	1	1	1	3	2	1	1	1	3	3	5	5	5
1020	4	0	0	0	0	0	0	0	0	0	0	0	0	0	0	0	0	0	0	0	0	1	0	0	0	0	0		2	1	5	1	5	1	5	1	1	1	1	2	3	2	1	2	3	3	2	2	5
1021	6	0	0	0	0	0	0	0	0	0	0	0	0	0	0	0	0	0	0	0	0	0	0	0	0	0	1		1	5	1	4	1	5	2	2	1	1	1	1	2	1	1	2	1	1	1	1	1
1022	3	0	0	0	0	0	0	0	0	0	0	0	0	0	0	0	0	0	0	0	0	0	0	0	0	0	1		1	2	4	2	3	2	5	3	2	1	1	3	2	1	1	1	3	4	3	4	3
1023	6	1	0	0	0	0	0	0	0	0	0	0	0	0	0	0	0	1	0	0	0	0	0	0	0	0	0		1	3	4	2	3	4	3	3	3	1	1	1	2	1	1	1	2	2	3	2	1
1024	7	0	0	0	0	0	0	0	0	0	0	0	0	0	0	0	0	0	0	0	0	0	0	0	0	0	1		1	4	5	2	3	1	3	1	1	1	1	1	3	1	3	1	2	2	3	4	4
1025	4	0	0	0	0	0	0	0	0	0	0	0	0	0	0	0	0	1	0	0	0	0	0	0	0	0	0		1	4	3	3	3	4	3	3	3	1	1	1	3	1	1	1	3	3	1	4	1
1026	5	0	0	0	0	0	0	0	0	0	0	0	0	0	0	0	0	0	0	0	0	0	0	0	0	0	1		4	5	1	4	1	5	4	1	1	1	1	2	2	1	1	1	1	2	2	4	1
1027	3	0	0	0	0	0	0	0	0	0	0	0	0	0	0	0	0	0	0	0	0	0	0	0	0	0	1		1	2	4	2	4	2	4	1	1	1	1	3	2	1	1	1	1	3	4	4	1
1028	3	0	0	0	0	0	0	0	0	1	0	0	0	0	0	0	0	0	0	1	0	0	0	0	0	0	0		2	2	3	4	2	3	2	1	2	2	1	2	1	2	2	1	2	2	3	3	2
1029	4	0	0	0	0	0	0	0	0	0	0	0	0	0	0	0	0	0	0	0	0	0	0	0	0	0	1		1	2	4	4	4	4	2	1	2	1	1	1	2	1	1	1	3	3	4	2	4
1030	6	0	0	0	0	0	0	0	0	0	0	0	0	0	0	0	0	0	0	0	0	0	0	0	0	0	1		3	5	1	5	1	5	1	1	1	1	1	1	2	1	1	1	2	2	2	1	3
1031	5	0	0	0	0	0	0	0	1	0	0	0	0	0	0	0	0	0	0	0	0	0	0	1	1	0	0		1	5	4	3	1	5	1	1	1	1	1	3	2	1	1	1	1	3	3	4	1
1032	4	0	0	0	0	0	0	0	0	0	0	0	0	0	0	0	0	0	0	0	0	0	0	0	0	0	1		1	3	1	4	4	2	4	2	2	1	1	1	2	1	1	1	3	1	1	2	1
1033	7	0	0	0	0	0	0	0	0	0	1	0	0	1	0	0	0	0	0	0	0	1	0	0	0	0	0		1	1	5	1	5	4	5	1	1	1	1	1	2	1	1	1	3	3	3	3	1
1034	6	0	0	0	0	0	0	0	0	0	0	0	0	0	0	0	0	0	0	0	0	0	0	0	0	0	1		1	4	2	4	3	4	2	1	3	1	1	1	2	1	1	1	2	1	2	2	4
1035	5	0	0	0	0	0	0	0	0	0	0	0	0	0	0	0	0	0	0	0	0	0	0	0	0	0	1		1	3	3	3	3	4	3	3	3	3	3	3	3	3	3	3	3	2	2	2	5
1036	3	0	0	0	0	0	1	0	0	0	0	0	0	0	0	0	0	0	0	0	0	0	0	0	0	0	0		2	1	2	2	2	2	3	1	2	2	3	2	3	2	2	2	2	2	2	2	2
1037	5	0	0	0	0	0	0	0	0	0	0	0	0	0	0	0	0	0	0	0	0	0	0	1	0	0	0		1	3	3	3	3	3	3	1	1	1	1	1	1	1	1	1	1	3	3	3	3
1038	5	0	0	0	0	0	0	0	0	0	1	0	0	1	1	0	0	0	0	0	0	1	0	1	0	0	0		4	1	5	2	3	3	3	1	1	1	1	1	2	1	1	1	2	2	3	1	1
1039	4	0	0	0	0	0	0	0	0	0	0	0	0	0	0	0	0	0	0	0	0	0	0	0	0	0	1		1	4	4	2	3	2	3	3	3	3	1	3	2	1	1	1	1	1	1	1	1
1040	5	0	0	0	0	0	0	0	0	0	0	0	0	0	0	0	0	0	0	0	0	0	0	0	0	0	1		1	4	1	5	1	5	2	2	3	1	1	1	2	1	1	2	2	3	2	3	1
1041	2	0	0	0	0	0	0	0	0	0	0	0	0	0	0	0	0	0	0	0	0	0	0	0	0	0	1		1	3	2	3	3	3	2	3	3	3	2	2	3	1	3	1	1	2	2	2	2
1042	3	0	0	0	0	0	0	0	0	0	0	0	0	0	0	0	0	0	0	1	0	1	0	0	0	0	0		1	2	4	3	3	3	3	3	3	3	3	3	3	3	3	3	3	1	1	2	3
1043	6	0	0	0	0	0	0	0	0	0	0	0	0	0	0	0	0	0	0	0	0	0	0	0	0	0	1		3	3	2	3	2	4	2	1	3	1	1	3	2	1	1	1	1	2	2	1	1
1044	4	0	0	0	0	0	0	0	0	1	0	0	0	0	0	0	0	0	0	1	0	0	0	0	0	0	0		2	1	2	2	3	2	3	3	2	1	2	2	3	1	1	2	2	5	3	3	1
1045	8	1	0	0	0	0	0	0	0	0	0	0	0	0	0	0	0	1	0	0	0	0	0	0	0	0	0		2	4	3	2	3	3	2	1	1	1	1	3	2	1	1	1	3	3	2	2	2
1046	6	0	0	0	0	0	0	0	0	0	0	0	0	0	0	0	0	0	0	0	0	0	0	0	0	0	1		1	4	2	4	2	4	2	3	3	3	1	1	2	1	1	1	2	1	1	4	4
1047	8	0	0	1	0	0	1	0	0	1	0	0	0	0	0	0	0	1	0	0	0	0	0	0	0	0	0		2	3	4	3	2	2	3	2	1	1	1	1	2	1	1	1	2	4	4	3	1
1048	5	0	0	0	0	0	0	0	0	0	1	0	0	0	0	0	0	1	0	0	0	0	0	0	0	0	0		1	1	5	1	5	1	2	1	1	1	1	1	2	1	1	1	3	3	3	2	1
1049	5	0	0	0	0	0	0	0	0	0	0	0	0	0	0	0	0	0	0	0	0	0	0	0	0	0	1		2	5	3	5	1	5	1	1	1	1	1	1	2	1	1	1	2	5	5	1	1
1050	2	0	0	0	0	0	0	0	0	0	0	0	0	0	0	0	0	0	0	0	0	0	0	1	0	0	0		1	2	4	2	4	4	4	1	3	1	1	3	3	3	3	3	3	4	3	3	1
1051	7	0	0	0	0	0	0	0	0	0	0	0	0	0	0	0	0	0	0	0	0	0	0	0	0	0	1		1	3	2	3	3	2	3	3	3	3	3	3	3	3	3	3	2	4	3	3	2
1052	8	1	0	0	0	0	0	0	0	0	0	0	0	0	0	0	0	1	0	1	0	0	0	0	0	1	0	Chronic urticaria	2	5	3	4	2	5	1	1	1	1	1	2	2	1	1	1	2	4	2	4	1
1053	3	0	0	0	0	0	0	0	0	0	0	0	0	0	0	0	0	0	0	0	0	0	0	0	0	0	1		1	1	4	1	4	1	4	1	3	1	1	3	2	1	1	1	3	2	3	1	1
1054	4	0	0	0	0	0	0	0	0	0	0	0	0	0	0	0	0	0	0	0	0	0	0	0	0	0	1		1	3	3	3	3	4	3	1	1	1	1	1	2	1	1	1	3	3	3	3	1
1055	4	1	0	0	0	0	0	0	0	0	0	0	0	0	0	0	0	0	0	0	0	1	0	0	0	0	0		1	1	5	1	5	3	4	1	1	1	1	1	2	1	1	1	2	3	5	1	1
1056	7	1	0	1	0	0	0	0	0	0	0	0	0	0	0	0	0	0	0	0	0	0	0	0	0	0	0		1	4	2	4	3	4	3	1	1	1	1	1	2	1	1	1	3	3	3	3	1
1057	5	1	0	0	0	0	0	0	0	0	0	0	0	0	0	0	0	0	0	0	0	0	0	0	0	0	0		1	4	2	4	2	5	2	1	1	1	1	1	2	1	1	1	2	4	2	1	2
1058	7	0	1	0	0	0	0	0	0	0	0	0	0	0	0	0	0	0	0	0	0	0	0	0	0	0	0		1	3	4	3	3	3	2	1	1	1	1	2	2	1	1	1	2	2	3	4	1
1059	5	0	0	0	0	0	0	0	0	0	0	0	0	0	0	0	0	0	0	0	0	0	0	0	0	0	1		1	3	3	3	3	4	3	1	3	1	1	1	2	3	1	1	1	2	2	2	1
1060	3	0	0	0	0	0	0	0	0	0	0	0	0	0	0	0	0	0	0	0	0	0	0	0	0	0	1		1	4	2	4	2	4	2	1	1	1	1	1	2	1	1	1	2	3	5	3	3
1061	2	0	0	0	0	0	0	0	0	0	0	0	0	0	0	0	0	0	0	0	0	0	0	0	0	0	1		1	3	3	4	3	3	3	1	3	3	3	2	2	2	1	3	3	2	3	3	2
1062	5	0	0	0	0	0	0	0	0	0	0	0	0	0	0	0	0	0	0	0	0	0	0	0	0	0	1		1	5	2	5	2	5	2	1	1	1	1	1	2	1	1	1	2	2	1	1	2
1063	4	1	1	0	0	0	0	0	0	0	0	0	0	0	0	0	0	1	0	1	0	0	0	0	0	0	0		1	4	3	3	3	4	2	1	1	1	1	2	2	1	1	1	1	2	2	2	1
1064	5	0	0	0	0	0	0	0	0	0	0	0	0	0	0	0	0	0	0	0	0	0	0	0	0	0	1		1	4	3	4	3	3	3	3	1	3	2	1	2	1	1	1	2	1	3	3	1
1065	5	1	0	0	0	0	0	0	0	0	0	0	0	0	0	0	0	0	0	0	0	0	0	0	0	0	0		1	3	3	3	3	3	2	2	3	3	1	3	3	3	3	3	3	4	4	1	2
1066	6	1	1	0	0	0	0	0	0	0	0	0	0	0	0	0	0	0	0	0	0	0	0	0	0	0	0		1	2	4	2	4	3	2	2	2	1	1	2	2	1	1	1	3	3	3	1	2
1067	6	1	0	1	1	0	0	0	0	0	1	0	0	0	0	0	0	0	0	0	0	0	0	0	0	0	0		3	2	2	3	2	3	3	1	1	1	1	2	2	1	1	1	2	3	2	4	2
1068	5	0	0	0	0	0	0	0	0	0	0	0	0	0	0	0	0	0	0	0	0	0	0	0	0	0	1		1	5	3	3	3	3	3	1	1	1	1	1	2	1	1	1	1	4	4	1	4
1069	2	0	0	0	0	0	0	0	0	0	0	0	0	0	0	0	0	0	0	0	0	0	0	0	0	0	1		1	4	3	3	3	4	3	1	3	1	1	1	2	1	1	1	3	4	3	4	3
1070	6	1	0	0	0	0	0	0	0	0	0	0	0	0	0	0	0	0	0	0	0	0	0	0	0	0	0		1	4	2	4	2	2	2	1	1	1	1	1	2	1	1	1	3	4	3	1	1
1071	4	1	0	0	0	0	0	0	0	0	0	0	0	0	0	0	0	0	0	0	0	0	0	0	0	0	0		1	3	3	3	3	3	4	3	3	3	1	2	2	1	1	1	3	2	3	3	3
1072	4	0	0	0	0	0	0	0	0	0	0	0	0	0	0	0	0	1	0	0	0	0	0	0	0	0	0		2	5	1	5	1	5	1	1	1	1	1	1	2	1	1	1	1	4	4	3	1
1073	6	0	0	0	0	0	0	0	0	0	0	0	0	0	0	0	0	0	0	0	0	0	0	1	1	0	0		1	4	2	4	3	4	3	3	1	1	1	2	2	1	1	2	2	2	3	3	1
1074	6	0	0	0	0	0	0	0	0	0	0	0	0	0	0	0	0	0	0	0	0	1	0	0	0	1	0	Pollen allergy	3	2	4	2	4	3	4	1	1	1	2	1	2	1	1	1	2	2	2	3	1
1075	5	0	0	0	0	0	0	0	0	0	0	0	0	0	0	0	0	0	0	0	0	0	0	0	0	0	1		4	4	2	4	2	4	2	1	3	1	1	1	2	1	1	1	3	2	2	3	1
1076	4	0	0	0	0	0	0	0	0	0	0	0	0	0	0	0	0	0	0	0	0	0	0	1	0	0	0		1	3	3	2	3	3	3	1	1	1	1	2	2	1	3	1	2	2	2	1	1
1077	5	1	0	0	0	0	0	0	0	0	0	0	0	0	0	0	0	0	0	0	0	0	0	0	0	0	0		1	5	2	4	2	5	1	1	1	1	1	3	2	1	1	1	1	3	2	2	1
1078	7	1	1	1	0	0	0	0	0	0	0	0	0	1	0	1	0	0	0	0	0	0	0	0	0	0	0		1	5	2	5	2	5	2	1	1	1	1	1	2	1	1	1	2	3	3	3	2
1079	3	0	0	0	0	0	0	0	0	0	0	0	0	0	0	0	0	0	0	0	0	0	0	0	0	0	1		1	3	4	3	4	3	3	2	3	3	3	3	2	3	2	2	2	3	3	4	3
1080	7	0	0	0	0	0	0	0	0	0	0	0	0	0	0	0	0	0	0	0	0	0	0	0	0	1	0	Pulmonary hypertension and splenomegaly	2	3	4	2	4	3	3	1	1	1	1	1	2	1	3	1	2	2	2	4	1
1081	4	0	0	0	0	0	0	0	0	0	0	0	0	0	0	0	0	0	0	0	0	0	0	0	0	0	1		1	1	1	1	1	1	1	3	3	3	3	3	3	3	3	3	3	1	1	1	1
1082	6	0	0	0	0	0	0	0	0	0	0	0	0	0	0	0	0	0	1	0	0	0	0	0	0	0	0		1	4	2	4	2	4	3	1	1	1	1	1	3	1	1	1	1	3	3	2	3
1083	3	0	0	0	0	0	0	0	0	0	0	0	0	0	0	0	0	0	0	0	0	0	0	0	0	0	1		1	1	5	1	5	1	5	1	1	1	1	1	2	1	1	1	3	2	4	4	5
1084	7	1	0	0	0	0	0	0	1	0	1	0	0	1	0	0	0	1	0	0	0	0	1	0	0	0	0		1	4	2	4	3	5	1	3	1	1	1	2	2	1	1	1	3	2	5	4	1
1085	4	0	0	0	0	0	0	0	0	0	0	0	0	0	0	0	0	0	0	0	0	0	0	0	0	0	1		1	3	5	2	4	3	4	2	3	1	1	3	2	1	1	1	3	2	2	4	1
1086	7	0	0	0	0	0	0	0	0	0	0	0	0	0	0	0	0	0	0	0	0	0	0	0	0	0	1		1	4	2	4	2	4	3	1	1	1	1	2	2	1	1	1	2	5	3	2	1
1087	5	0	0	0	0	0	0	0	0	0	0	0	0	0	0	0	0	0	0	0	0	0	0	0	0	1	0	Hypertriglyceridemia	3	3	3	2	3	3	3	3	3	1	1	3	2	1	1	1	3	3	3	2	2
1088	5	1	0	0	0	0	0	0	0	0	0	0	0	0	0	0	0	0	0	0	0	0	0	0	0	0	0		1	4	3	4	2	5	3	1	1	1	1	1	2	1	1	1	3	3	2	1	4
1089	3	0	0	0	0	0	0	0	0	0	0	0	0	0	0	0	0	0	0	0	0	0	0	0	0	0	1		1	1	5	2	4	1	5	1	1	1	1	1	2	1	1	1	3	4	4	3	1
1090	4	0	0	0	0	0	0	0	0	0	0	0	0	0	0	0	0	0	0	0	0	0	0	0	0	0	1		1	5	1	5	1	5	1	1	1	1	1	3	3	1	1	1	1	3	5	5	1
1091	6	0	0	0	0	0	0	0	0	0	0	0	0	0	0	0	0	0	0	0	0	0	0	0	0	0	1		1	4	3	3	3	4	3	1	3	1	1	1	2	1	1	1	3	5	5	1	1
1092	5	0	0	0	0	0	0	0	0	0	0	0	0	0	0	0	0	0	0	0	0	0	0	0	0	0	1		1	2	4	1	4	3	3	1	2	1	1	1	2	1	1	1	3	3	4	2	1
1093	4	0	0	0	0	0	0	0	0	0	0	0	0	0	0	0	0	0	0	0	0	0	0	0	0	0	1		1	4	3	4	4	3	3	3	3	1	1	3	2	1	1	1	3	2	2	3	1
1094	4	0	0	0	0	0	0	0	0	0	1	0	0	0	0	0	0	0	0	0	0	0	0	0	0	0	0		1	2	4	2	2	2	2	1	1	1	1	1	1	1	1	1	1	5	5	3	2
1095	6	0	0	0	0	0	0	0	0	0	0	0	0	0	0	0	0	0	0	0	0	0	0	0	0	0	1		1	5	5	5	4	5	5	1	1	1	1	1	3	1	1	1	3	3	3	3	3
1096	7	1	0	0	0	0	0	0	0	0	1	0	0	0	0	1	0	1	0	0	0	0	0	0	0	0	0		4	4	4	2	3	3	2	1	1	1	1	1	2	1	1	1	2	4	4	2	1
1097	2	0	0	0	0	0	0	0	0	0	0	0	0	0	0	0	0	0	0	0	0	0	0	0	0	0	1		1	3	4	3	3	4	3	3	3	3	1	3	2	1	1	1	1	4	4	3	3
1098	4	0	0	0	0	0	0	0	0	0	0	0	0	0	0	0	0	0	0	0	0	0	0	0	0	0	1		1	1	4	2	2	3	4	3	3	1	1	3	3	3	3	3	3	5	5	2	1
1099	6	1	0	0	0	0	0	0	0	0	0	0	0	0	0	0	0	0	0	0	0	0	0	0	0	0	0		2	5	2	4	2	4	2	1	1	1	1	1	1	1	1	1	1	3	3	4	3
1100	6	1	0	0	0	0	0	0	0	0	0	0	0	0	0	0	0	0	0	0	0	0	0	0	0	0	0		1	4	4	3	3	3	3	1	3	3	3	3	3	3	3	3	3	5	4	3	3
1101	5	0	0	0	0	0	0	0	0	0	0	0	0	0	0	0	0	0	0	0	0	0	0	0	0	0	1		1	3	3	3	4	4	2	1	1	1	1	2	2	1	1	1	3	2	3	1	1
1102	5	0	0	0	0	0	0	0	0	0	0	0	0	0	0	0	0	0	0	0	0	1	0	0	0	0	0		1	2	4	2	4	4	4	2	1	1	2	2	1	2	2	2	1	4	1	4	1
1103	2	0	0	0	0	0	0	0	0	0	0	0	0	0	0	0	0	0	0	0	0	0	0	0	0	0	1		2	4	2	4	2	4	2	1	1	1	1	2	2	1	1	1	3	3	1	3	5
1104	8	1	0	1	0	0	0	0	0	0	0	0	0	0	0	0	0	0	0	0	0	0	0	0	0	0	0		1	4	3	4	3	4	3	1	3	1	1	2	2	1	1	1	2	1	1	1	1
1105	6	0	0	0	0	0	0	0	0	0	0	0	0	0	0	0	0	0	0	0	0	0	0	0	0	0	1		1	3	3	4	3	2	2	1	1	1	1	1	2	1	1	1	2	3	1	1	1
1106	6	0	0	0	0	0	0	0	0	0	0	0	0	0	0	0	0	0	0	0	0	0	0	0	1	0	0		1	1	5	1	5	3	3	3	1	1	1	1	2	1	1	3	2	2	2	3	1
1107	2	0	0	0	0	0	0	0	0	0	0	0	0	0	0	0	0	0	0	0	0	0	0	0	0	0	1		1	4	3	4	3	4	2	1	3	3	3	3	3	3	3	3	3	4	3	3	2
1108	7	0	0	1	0	0	0	0	0	0	0	0	0	0	0	0	1	0	0	0	0	0	0	0	0	0	0		1	5	1	5	3	4	2	1	2	1	1	1	2	1	1	1	1	1	4	4	1
1109	4	0	0	0	0	0	0	0	0	0	0	0	0	0	0	0	0	0	0	0	0	1	0	0	0	0	0		1	2	4	2	3	3	3	3	1	1	1	1	2	1	3	3	2	4	4	2	2
1110	7	0	0	1	0	0	0	0	0	0	0	0	0	0	0	0	0	0	0	0	0	0	0	0	0	0	0		1	4	2	4	3	4	2	1	1	1	1	1	2	1	1	1	2	3	4	2	1
1111	3	0	0	0	0	0	0	0	0	0	0	0	0	0	0	0	0	0	0	0	0	0	0	0	0	0	1		1	4	3	3	2	3	2	1	3	1	1	1	2	3	1	3	2	4	3	3	2
1112	6	0	0	0	0	0	0	0	0	0	0	0	0	0	0	0	0	0	0	0	0	1	0	0	0	0	0		1	3	3	3	3	3	3	1	1	1	1	1	2	1	1	1	2	4	2	4	3
1113	6	1	0	1	0	0	0	0	0	0	0	0	0	0	0	0	0	0	0	0	0	0	0	0	0	0	0		2	1	5	1	5	3	3	1	1	1	1	3	2	1	1	1	2	4	5	1	4
1114	4	0	0	1	0	0	0	0	0	0	0	0	0	0	0	0	0	0	0	0	0	0	0	0	0	0	0		1	3	4	2	4	4	2	1	3	1	1	1	1	1	1	2	1	1	3	2	3
1115	7	0	0	1	0	0	0	0	1	0	0	0	0	0	0	1	0	1	0	0	0	0	0	0	0	1	0	Hypertriglyceridemia	1	4	3	4	2	5	2	1	3	1	1	1	2	1	1	1	1	3	4	2	1
1116	3	0	0	1	0	0	0	0	0	0	0	0	0	0	0	0	0	0	0	0	0	0	0	0	0	0	0		2	2	4	2	4	3	4	1	1	1	1	1	3	1	1	2	3	3	3	3	3
1117	3	0	0	0	0	0	0	0	0	0	0	0	0	0	0	0	0	0	0	0	0	0	0	1	0	0	0		3	2	4	2	4	2	3	1	3	1	1	1	2	1	1	1	3	4	4	3	1
1118	6	1	0	1	0	0	0	0	0	0	0	0	0	0	0	1	0	0	0	0	0	0	0	0	1	0	0		1	1	5	1	3	1	5	1	2	1	1	1	2	1	1	1	1	2	2	2	1
1119	4	0	0	0	0	0	0	0	0	0	0	0	0	0	0	0	0	0	0	0	0	0	0	0	0	0	1		1	3	3	3	3	3	3	3	3	1	1	3	2	1	1	1	1	2	2	2	1
1120	7	0	0	0	0	0	0	0	1	0	0	0	0	0	0	0	0	0	0	0	0	0	0	0	0	1	0	Osteoprosis	4	5	1	5	1	5	1	1	1	1	1	1	2	1	1	1	1	2	2	3	2
1121	4	0	0	0	0	0	0	0	0	0	0	0	0	0	0	0	0	0	0	0	0	0	0	0	0	0	1		1	2	2	2	2	2	2	1	1	1	1	1	3	1	1	1	1	5	5	2	2
1122	2	0	0	0	0	0	0	0	0	0	0	0	0	0	0	0	0	0	0	0	0	1	0	0	0	0	0		1	4	5	3	4	4	3	1	1	3	1	1	2	1	1	1	3	2	2	2	1
1123	3	0	1	0	0	0	0	0	0	0	0	0	0	0	0	0	0	0	0	0	0	0	0	0	0	0	0		1	1	3	5	5	5	5	2	1	1	1	1	2	1	1	1	2	1	5	1	1
1124	8	0	1	0	0	0	0	0	0	0	0	0	0	0	0	0	0	0	0	0	0	0	0	0	0	0	0		1	4	2	4	2	4	2	2	1	1	1	1	2	1	1	1	2	2	2	3	1
1125	2	0	0	0	0	0	0	0	0	0	0	0	0	0	0	0	0	0	0	1	0	0	0	0	0	0	0		2	2	4	2	4	1	4	1	2	1	1	1	2	1	1	1	2	3	3	2	1
1126	6	0	0	0	0	0	0	0	0	0	0	0	0	0	0	0	0	0	0	0	0	0	0	0	0	0	1		3	3	3	2	3	4	3	2	2	1	1	2	2	1	1	1	2	3	3	2	3
1127	5	0	1	0	0	0	0	0	0	0	0	0	0	0	1	0	0	0	0	0	0	0	0	1	0	0	0		1	3	4	2	4	2	3	1	1	1	1	1	2	1	1	1	3	3	2	4	1
1128	5	1	0	0	0	0	0	0	0	0	0	0	0	0	0	0	0	0	0	1	0	0	0	0	0	0	0		4	2	2	2	3	4	5	1	3	1	1	3	2	1	1	3	3	4	3	3	1
1129	4	0	0	0	0	0	0	0	0	0	0	0	0	0	0	0	0	0	0	0	0	0	0	0	0	0	1		1	3	4	2	3	3	3	3	2	3	3	2	2	2	3	2	2	3	4	4	4
1130	2	0	0	0	0	0	0	0	0	0	0	0	0	0	0	0	0	0	0	1	0	0	0	0	0	0	0		1	4	2	4	2	5	3	1	1	1	1	1	2	1	1	1	2	3	2	4	3
1131	3	0	0	0	0	0	0	0	0	0	0	0	0	0	0	0	0	0	0	0	0	1	0	0	0	0	0		1	1	5	2	4	2	4	3	3	1	1	3	2	1	3	3	3	2	2	4	1
1132	3	0	0	0	0	0	0	0	0	0	0	0	0	0	0	0	0	0	0	0	0	0	0	0	0	0	1		1	3	3	3	4	4	3	2	2	1	1	2	2	1	2	1	2	4	5	4	3
1133	4	1	0	0	0	0	0	0	0	0	0	0	0	0	0	0	0	0	0	0	0	0	0	0	0	0	0		2	2	4	2	2	2	2	1	1	1	1	1	2	1	3	3	3	3	2	2	1
1134	4	0	0	0	0	0	0	0	0	0	0	0	0	0	0	0	0	0	0	0	0	0	0	0	0	0	1		1	3	4	2	4	3	3	3	1	1	1	1	2	1	1	1	3	4	2	3	2
1135	4	0	0	0	0	0	0	0	0	1	0	0	0	0	0	0	0	0	0	0	0	0	0	0	0	0	0		1	4	4	4	4	2	3	1	1	1	1	1	2	1	1	1	2	3	3	3	3
1136	5	0	0	0	0	0	0	0	0	0	0	0	0	0	0	0	0	0	0	0	0	0	0	0	0	0	1		4	3	3	3	3	3	3	3	3	3	3	3	3	3	3	3	3	2	2	3	3
1137	3	0	0	0	0	0	0	0	0	0	0	0	0	0	0	0	0	0	0	0	0	0	0	0	0	0	1		1	3	3	3	2	3	4	3	3	3	3	3	3	3	3	3	3	4	1	2	2
1138	7	1	1	1	0	0	0	0	1	0	1	0	0	0	0	0	0	0	0	0	0	0	0	0	0	0	0		4	4	3	4	2	4	3	1	1	1	1	1	2	1	1	1	3	4	5	1	1
1139	4	0	0	0	0	0	0	0	0	0	0	0	0	0	0	0	0	1	0	0	0	0	0	0	0	0	0		2	2	4	2	3	2	2	2	3	2	1	2	2	3	1	2	3	2	3	3	2
1140	6	1	0	0	0	0	0	0	1	0	0	0	0	0	0	0	0	0	0	0	0	0	0	0	0	0	0		1	4	1	4	2	4	3	3	1	1	1	2	2	1	1	1	1	2	3	3	1
1141	8	0	0	0	0	0	0	0	0	0	0	0	0	0	0	0	0	0	0	0	0	0	0	0	0	1	0	Athma and neuralgia	2	5	1	1	1	1	1	3	3	3	3	3	3	1	3	3	3	5	5	3	1
1142	7	0	0	0	0	0	0	0	0	0	0	0	0	0	0	0	0	0	0	0	0	0	0	1	0	0	0		1	3	3	3	3	3	3	1	1	1	1	1	2	1	1	1	1	2	2	1	1
1143	2	0	0	0	0	0	0	0	0	0	0	0	0	0	0	0	0	0	0	0	0	0	0	0	0	0	1		1	4	4	4	4	4	3	1	3	1	1	3	2	3	3	1	3	3	3	3	3
1144	4	0	0	0	0	0	0	0	0	0	0	0	0	0	0	0	1	0	0	0	0	0	0	0	0	0	0		4	2	4	4	4	4	4	1	1	1	1	1	2	1	1	1	2	5	3	2	2
1145	6	0	0	0	0	0	0	0	0	0	0	0	0	0	0	0	0	0	0	0	0	0	0	0	0	0	1		1	5	1	4	1	4	1	1	1	1	1	1	2	1	1	1	2	2	5	2	1
1146	3	0	0	0	0	0	0	0	0	0	0	0	0	0	0	0	0	0	0	0	0	0	0	0	0	0	1		1	4	3	3	2	5	4	1	2	1	2	1	2	2	2	1	1	3	3	3	3
1147	6	0	0	0	0	0	0	0	1	1	0	0	0	0	0	0	0	0	0	0	0	0	0	0	0	0	0		1	4	1	4	1	4	1	1	1	1	1	2	2	1	1	1	1	1	1	5	1
1148	5	0	0	0	0	0	0	0	0	0	0	0	0	0	0	0	0	0	0	0	0	0	0	0	0	0	1		2	2	4	2	4	3	3	1	1	1	1	1	2	1	1	1	2	3	2	3	1
1149	7	0	0	0	0	0	0	0	0	1	0	0	0	0	0	0	0	0	0	1	0	0	0	0	0	0	0		2	4	2	4	2	4	2	3	1	1	1	3	3	1	1	1	2	4	3	4	1
1150	3	0	0	0	0	0	0	0	0	0	0	0	0	0	0	0	0	0	0	0	0	0	0	0	0	0	1		1	1	1	1	5	1	5	3	3	3	3	3	3	3	3	3	3	3	2	2	1
1151	4	0	0	0	0	0	0	0	0	0	0	0	0	0	0	0	0	0	0	0	0	0	0	0	0	0	1		1	5	1	5	2	5	3	1	1	1	1	2	2	1	3	3	1	2	2	4	1
1152	4	0	0	0	0	0	0	0	0	0	0	0	0	0	0	0	0	0	0	0	0	0	0	1	0	0	0		2	2	4	3	3	3	3	2	1	1	1	1	2	1	1	2	2	5	2	2	1
1153	3	0	0	0	0	0	0	0	0	0	0	0	0	0	0	0	0	0	0	0	0	0	0	0	0	0	1		1	4	4	4	4	4	4	1	1	1	1	1	2	1	1	2	2	2	2	4	4
1154	6	0	0	0	0	0	0	0	0	0	0	0	0	0	0	0	0	0	0	0	0	0	0	0	0	0	1		1	5	2	5	1	5	1	1	3	1	1	1	2	1	1	1	3	1	2	1	1
1155	7	1	0	0	0	0	0	0	0	0	0	0	0	0	0	0	0	0	0	0	0	0	0	0	0	0	0		1	4	2	4	2	4	1	1	1	1	1	1	2	1	1	1	2	3	2	2	2
1156	6	1	0	1	0	0	0	0	0	0	0	0	0	0	0	0	0	0	0	0	0	0	0	0	0	0	0		1	5	2	5	2	4	2	1	1	1	3	2	2	1	3	1	2	4	5	2	3
1157	4	0	0	0	0	0	0	0	0	1	1	0	0	1	0	0	0	1	1	0	0	0	0	0	0	0	0		4	3	2	3	3	4	3	1	1	1	1	2	2	3	1	1	3	1	3	1	1
1158	6	0	0	1	0	0	0	0	0	0	0	0	0	0	0	0	0	0	0	0	0	0	0	0	0	0	0		2	4	4	4	2	4	4	1	1	1	1	1	2	1	1	1	2	3	3	3	3
1159	6	0	0	0	0	0	0	0	0	0	0	0	0	0	0	0	0	0	0	0	0	0	0	0	0	0	1		1	1	1	1	1	1	1	3	3	3	3	3	3	3	3	3	3	2	2	2	3
1160	7	1	0	0	0	0	0	0	0	0	0	0	0	0	0	0	0	0	0	0	0	0	0	0	0	0	0		4	4	2	4	2	4	2	1	1	1	1	3	2	1	1	1	1	2	4	4	1
1161	6	0	0	0	0	0	0	0	0	0	0	0	0	0	0	1	0	0	0	0	0	0	0	0	0	0	0		4	3	3	3	3	3	4	1	3	1	1	1	2	1	3	3	3	5	5	2	1
1162	4	0	0	0	0	0	0	0	0	0	0	0	0	0	0	0	0	0	0	0	0	0	0	0	0	0	1		1	5	4	3	1	4	3	1	1	1	1	1	2	1	1	1	1	3	3	3	2
1163	5	0	0	0	0	0	0	0	0	0	0	0	0	0	0	0	0	0	0	0	0	0	0	0	0	0	1		1	3	3	3	4	3	3	1	2	1	1	1	2	1	1	1	3	3	3	3	3
1164	4	1	0	0	0	0	0	0	0	0	0	0	0	0	0	0	0	0	0	1	0	0	0	0	0	0	0		2	1	1	1	1	1	5	1	2	3	2	2	2	2	3	3	2	1	1	5	1
1165	5	0	0	0	0	0	0	0	0	0	0	0	0	0	0	0	0	0	0	0	0	0	0	0	0	0	1		1	4	3	4	3	4	3	1	1	1	1	1	2	1	1	1	3	4	2	5	1
1166	5	0	0	0	0	0	0	0	0	0	0	0	0	0	0	0	0	0	0	0	0	0	0	1	0	0	0		4	2	4	2	4	2	3	1	1	1	1	2	2	1	1	1	2	5	5	3	3
1167	4	0	0	0	0	0	0	0	0	0	0	0	0	0	0	0	0	0	0	0	0	0	0	0	0	0	1		1	1	5	1	5	1	5	3	1	1	1	1	3	1	1	1	1	5	1	2	1
1168	3	0	0	0	0	0	0	0	0	0	0	0	0	0	0	0	0	0	0	0	0	0	0	0	0	0	1		3	1	5	1	5	2	5	1	2	1	1	2	2	1	1	1	2	4	5	1	1
1169	4	0	0	0	0	0	0	0	0	0	0	0	0	0	0	0	0	0	0	0	0	0	0	0	0	0	1		1	1	1	1	1	1	1	3	3	3	3	3	3	3	3	3	3	2	2	1	1
1170	7	1	0	0	0	0	0	0	0	0	0	0	0	0	0	0	0	1	0	0	0	0	0	0	1	0	0		3	3	3	3	2	2	2	3	3	3	3	2	2	3	3	3	3	5	4	3	2
1171	3	0	0	0	0	0	0	0	0	0	0	0	0	0	0	0	0	0	0	0	0	0	0	0	0	0	1		1	3	1	3	1	5	1	1	1	1	1	2	2	1	1	3	3	3	2	3	5
1172	6	0	0	0	0	0	0	0	0	0	0	0	0	0	0	0	0	0	0	0	0	0	0	0	0	0	1		1	5	1	5	1	1	5	1	1	1	1	1	3	1	1	1	3	1	1	5	5
1173	4	0	0	0	0	0	0	0	0	0	0	0	0	0	0	0	0	0	0	0	0	0	0	0	0	0	1		1	3	3	3	3	3	3	3	3	3	3	3	3	3	3	3	3	3	3	3	3
1174	4	0	0	0	0	0	0	0	0	0	0	0	0	0	0	0	0	0	0	0	0	0	0	0	0	0	1		1	1	5	1	5	2	5	3	3	3	1	1	2	1	1	1	3	2	2	5	5
1175	3	0	0	0	0	0	0	0	0	0	0	0	0	0	0	0	0	0	0	0	0	0	0	0	0	0	1		1	3	3	3	3	3	3	1	3	1	1	1	2	1	1	1	2	3	3	3	1
1176	4	1	0	0	0	0	0	0	0	0	0	0	0	0	0	0	0	0	0	0	0	0	0	0	0	0	0		1	4	1	1	1	4	1	1	1	1	1	1	2	1	1	1	3	2	2	2	5
1177	5	0	0	0	0	0	0	0	0	0	0	0	0	0	0	0	0	0	0	0	0	0	0	0	0	0	1		1	3	3	3	3	3	4	1	1	1	1	2	2	1	1	1	2	5	4	2	1
1178	5	0	0	0	0	0	0	0	0	0	0	0	0	0	0	0	0	0	0	0	0	0	0	0	0	0	1		1	4	2	4	2	4	2	1	2	1	1	1	2	1	1	1	3	2	3	4	1
1179	5	0	0	0	0	0	0	0	0	0	0	0	0	0	0	0	0	0	0	0	0	0	0	0	0	0	1		1	1	4	1	5	3	3	1	3	1	1	2	1	2	3	3	1	1	1	1	1
1180	7	1	0	1	0	0	0	0	0	0	0	0	0	0	1	0	0	0	0	0	0	0	0	0	0	0	0		3	2	4	2	4	3	3	3	2	1	1	1	3	1	1	1	1	4	5	2	1
1181	2	0	0	0	0	0	0	0	0	0	0	0	0	0	0	0	0	0	0	0	0	0	0	0	0	0	1		1	4	4	4	2	4	1	1	1	1	1	1	2	1	1	1	1	4	4	3	1
1182	4	0	0	0	0	0	0	0	0	0	0	0	0	0	0	0	0	0	0	0	0	0	0	0	0	0	1		1	3	5	1	5	1	5	1	3	1	1	3	2	1	1	1	3	5	3	3	5
1183	6	0	0	0	0	0	0	0	0	0	0	0	0	0	0	0	0	0	0	0	0	0	0	0	0	0	1		1	4	2	4	2	4	2	1	1	1	1	1	2	1	1	1	1	2	2	3	1
1184	6	1	0	0	0	0	0	0	0	0	0	0	0	0	0	0	1	0	0	0	0	0	0	0	0	0	0		4	3	3	3	2	4	3	2	3	1	1	3	2	1	1	1	3	2	2	4	1
1185	4	0	0	0	0	0	0	0	0	0	0	0	0	0	0	0	0	0	0	0	0	0	0	0	0	0	1		1	2	2	2	2	2	2	3	3	3	3	3	3	3	3	3	3	5	5	4	4
1186	6	1	0	1	0	0	1	0	1	1	1	0	0	0	0	0	0	1	0	0	0	0	1	0	0	0	0		2	3	3	3	3	3	3	1	3	1	1	2	2	1	1	1	3	4	5	2	3
1187	3	0	0	0	0	0	0	0	0	0	0	0	0	0	0	0	0	0	0	0	0	0	0	0	0	0	1		3	3	3	3	3	3	3	1	3	1	1	1	2	1	2	3	3	3	3	3	3
1188	4	0	0	0	0	0	0	0	0	0	0	0	0	0	0	0	0	0	0	1	0	0	0	0	0	0	0		1	4	3	3	2	4	2	1	1	1	1	3	2	1	1	3	2	3	2	5	2
1189	2	0	0	0	0	0	0	0	0	0	0	0	0	0	0	0	0	0	0	0	0	0	0	0	0	0	1		1	2	3	4	2	4	3	1	1	1	1	1	2	1	1	1	3	3	3	2	1
1190	8	0	0	1	0	0	0	0	0	0	0	0	0	1	0	0	0	0	0	0	0	0	0	0	0	0	0		2	3	4	3	3	3	3	1	1	1	1	1	2	1	1	1	3	3	3	2	1
1191	6	0	0	0	0	0	0	0	0	0	0	0	0	0	0	0	0	0	0	0	0	0	1	0	0	0	0		1	1	5	1	5	1	4	1	3	1	1	3	2	1	1	1	2	2	4	1	2
1192	7	0	0	0	0	0	0	0	0	0	0	0	0	0	0	0	0	0	0	0	0	0	0	0	0	0	1		1	3	4	3	3	3	2	1	1	1	1	1	2	1	1	1	1	2	4	2	1
1193	5	1	0	1	0	0	0	0	0	0	0	0	0	0	0	0	0	0	0	0	0	0	0	1	0	0	0		1	3	3	3	3	3	3	1	1	1	1	1	2	1	1	1	2	3	3	3	1
1194	5	1	1	0	0	0	0	0	0	0	0	0	0	0	0	0	0	0	0	0	0	0	0	0	0	0	0		1	3	4	3	3	3	3	1	2	1	1	1	2	1	1	1	3	5	5	3	1
1195	4	0	0	0	0	0	0	0	0	0	0	0	0	0	0	0	0	1	0	0	0	0	0	0	0	0	0		2	4	2	4	2	4	1	1	1	1	1	1	2	1	1	1	1	5	5	3	1
1196	6	0	0	0	0	0	0	0	0	0	0	0	0	0	0	0	0	0	0	0	0	0	0	0	0	0	1		4	2	2	2	2	2	2	1	1	1	1	1	2	1	1	1	2	5	5	3	3
1197	5	0	0	0	0	0	0	0	0	0	0	0	0	0	0	0	0	0	0	0	0	0	0	0	0	0	1		2	4	3	3	3	3	3	3	3	3	3	3	2	3	1	3	3	2	2	4	3
1198	7	1	0	0	0	0	0	0	0	0	0	0	0	0	0	0	0	0	0	0	0	0	0	0	0	0	0		1	5	1	5	1	5	3	1	1	1	1	1	2	1	1	1	1	4	2	3	1
1199	4	0	0	0	0	0	0	0	0	0	0	0	0	0	0	0	0	0	0	0	0	0	0	0	0	0	1		1	4	2	4	2	3	3	1	1	1	1	1	2	1	1	1	2	5	4	3	1
1200	2	0	0	0	0	0	0	0	0	0	0	0	0	0	0	0	0	0	0	0	0	0	0	0	0	0	1		1	3	3	3	3	3	3	1	3	3	1	3	2	3	1	3	3	2	2	3	2
1201	3	0	0	0	0	0	0	0	0	0	0	0	0	0	0	0	0	0	0	0	0	0	0	0	0	0	1		1	3	3	3	3	3	3	3	3	3	3	3	3	3	3	3	3	1	1	2	2
1202	4	0	0	0	0	0	0	0	0	1	0	0	0	0	0	0	0	0	0	0	0	0	0	1	0	0	0		1	1	5	2	4	3	3	1	2	1	1	2	2	1	1	1	2	5	5	2	5
1203	7	0	0	0	0	0	0	0	1	0	0	0	0	0	0	0	0	0	0	0	0	0	0	0	0	0	0		2	3	3	3	3	3	3	1	3	1	1	3	2	1	1	1	2	4	4	3	1
1204	5	0	0	0	0	0	0	0	0	0	0	0	0	0	0	0	0	0	0	0	0	0	0	0	1	0	0		1	4	3	4	3	4	2	1	1	1	1	1	2	1	1	1	3	4	3	2	1
1205	4	0	0	0	0	0	0	0	0	0	0	0	0	0	0	0	0	0	0	0	0	0	0	0	0	0	1		1	2	2	2	3	2	2	2	2	2	1	2	2	1	2	2	2	1	1	2	3
1206	7	0	0	0	0	0	0	0	0	0	0	0	0	0	0	0	0	0	0	0	0	0	0	0	0	0	1		1	5	1	4	2	3	2	1	1	1	1	1	2	1	1	1	3	4	2	4	1
1207	5	0	0	1	0	0	0	0	0	1	0	0	0	0	0	0	0	0	0	0	0	0	0	0	0	0	0		1	4	4	4	2	4	3	1	1	1	1	2	2	1	1	1	2	4	3	2	1
1208	3	0	0	0	0	0	0	0	0	0	0	0	0	0	1	0	0	0	0	0	0	0	0	0	0	0	0		2	1	1	1	1	1	1	1	1	1	1	1	2	1	1	1	2	3	1	5	1
1209	7	0	0	0	0	0	0	0	0	0	0	0	0	0	0	0	0	0	0	0	0	0	0	0	0	0	1		1	5	1	5	1	5	1	1	1	1	1	1	2	1	1	1	1	1	2	4	1
1210	8	0	0	0	0	0	0	0	0	0	0	0	0	0	0	0	0	0	0	0	0	0	0	0	0	1	0	Arrhythmia	1	4	1	5	2	5	2	2	1	1	1	1	2	1	1	1	2	1	1	1	1
1211	4	0	0	0	0	0	0	0	0	0	0	0	0	0	0	0	0	0	0	0	0	0	0	0	0	0	1		1	3	3	3	3	3	3	1	3	1	1	1	2	1	1	1	3	3	3	3	3
1212	2	0	0	0	0	0	0	0	0	0	0	0	0	0	0	0	0	0	0	0	0	0	0	0	0	0	1		1	3	3	3	2	3	3	1	1	1	1	2	2	1	1	2	2	5	5	3	3
1213	3	0	0	0	0	0	0	0	0	0	0	0	0	0	0	0	0	0	0	0	0	0	0	0	0	0	1		1	2	2	1	2	3	1	1	2	2	1	1	1	1	1	1	2	2	2	2	2
1214	4	0	0	0	0	0	0	0	0	0	0	0	0	0	0	0	0	0	0	0	0	0	0	0	0	0	1		1	4	3	3	3	4	3	1	3	1	1	2	2	1	1	1	3	5	2	2	1
1215	5	0	0	0	0	0	0	0	0	0	0	0	0	0	0	0	0	1	0	0	0	0	0	0	0	0	0		1	1	5	1	4	2	4	1	1	1	1	1	2	1	1	1	2	5	5	3	1
1216	6	0	0	1	0	0	0	0	0	0	0	0	0	0	0	0	1	0	0	0	0	0	0	0	0	0	0		1	5	1	5	2	4	3	1	1	1	1	3	2	1	1	1	3	2	2	2	1
1217	7	0	0	0	0	0	0	0	0	0	0	0	0	0	0	0	0	1	0	0	0	0	0	0	0	0	0		2	3	4	1	4	3	3	1	1	1	1	1	2	1	1	1	3	5	3	1	1
1218	2	0	0	0	0	0	0	0	0	0	0	0	0	0	0	0	0	0	0	0	0	0	0	0	0	0	1		1	5	4	4	4	4	5	1	2	2	1	2	1	1	2	2	1	1	1	4	5
1219	6	1	0	1	0	0	0	0	0	0	0	0	0	0	0	0	0	0	0	0	0	0	0	0	0	0	0		1	2	4	2	4	4	3	2	2	1	1	2	2	1	1	1	3	5	5	1	3
1220	7	0	0	0	0	0	0	0	0	0	0	0	0	0	0	0	0	0	0	0	0	0	0	0	0	0	1		1	4	3	4	2	3	3	1	1	1	1	1	2	1	1	1	2	2	2	1	4
1221	7	0	0	1	0	0	0	0	0	0	0	0	0	0	0	0	0	0	0	0	0	0	0	0	0	0	0		2	4	2	4	3	4	2	1	1	1	1	2	2	1	1	2	1	2	3	3	1
1222	4	0	0	0	0	0	0	0	0	0	0	0	0	0	0	0	0	0	0	0	0	0	0	0	0	0	1		1	3	3	3	3	3	3	1	2	1	1	1	2	1	1	1	2	2	3	1	3
1223	7	0	0	0	0	0	0	0	1	0	0	0	0	0	0	0	0	0	0	1	0	0	0	0	0	0	0		2	4	2	4	2	4	2	3	1	1	1	1	2	1	1	1	2	3	5	4	1
1224	2	0	0	0	0	0	0	0	0	0	0	0	0	0	0	0	0	0	0	0	0	0	0	0	0	0	1		1	3	2	4	4	3	4	3	3	3	3	3	3	3	3	3	3	2	2	2	3
1225	4	0	0	0	0	0	0	0	0	0	0	0	0	0	0	0	0	0	0	0	0	0	0	0	0	0	1		1	4	3	3	4	4	4	1	1	1	1	1	3	1	1	1	3	5	4	2	2
1226	7	0	0	0	0	0	0	0	0	1	0	0	0	0	0	0	0	0	0	0	0	0	0	0	0	0	0		2	4	4	4	3	5	2	1	1	1	1	1	2	1	1	1	2	3	4	3	1
1227	7	0	0	0	0	0	0	0	0	0	0	0	0	0	0	0	0	0	0	0	0	0	0	0	0	0	1		1	5	1	5	1	5	1	3	3	3	1	3	2	1	1	1	2	2	2	1	1
1228	5	1	0	0	0	0	0	0	0	0	0	0	0	0	0	0	0	0	0	0	0	0	1	0	0	0	0		1	3	4	2	4	2	2	1	1	1	1	1	2	1	1	1	2	3	3	1	1
1229	3	0	0	0	0	0	0	0	0	0	0	0	0	0	0	0	0	0	0	0	0	0	0	0	0	0	1		1	3	3	3	3	4	4	1	1	1	1	1	2	1	1	1	2	2	2	2	1
1230	2	0	0	0	0	0	0	0	0	0	0	0	0	0	0	0	0	0	0	0	0	0	0	0	0	0	1		1	1	5	1	5	1	5	1	1	1	1	1	2	1	1	1	2	4	2	3	3
1231	5	1	0	0	0	0	0	0	0	0	0	0	0	0	0	0	0	0	0	0	0	0	0	0	0	0	0		1	3	3	3	3	4	3	1	1	1	1	1	2	1	1	1	1	2	2	4	1
1232	7	0	0	0	0	0	0	0	0	0	0	0	0	0	0	0	0	1	0	0	0	0	0	0	0	0	0		1	5	3	5	3	5	3	3	3	1	1	1	2	1	1	1	2	1	2	4	1
1233	2	0	0	0	0	0	0	0	0	1	1	0	0	0	1	0	0	1	0	0	0	0	0	0	0	0	0		3	4	4	5	4	4	4	1	2	1	1	1	3	1	1	3	1	5	5	5	4
1234	3	0	0	0	0	0	0	0	0	0	1	0	0	0	0	0	0	1	0	0	0	0	0	0	0	0	0		3	4	3	3	3	4	3	1	1	1	1	2	2	1	1	1	2	3	3	4	3
1235	4	0	0	0	0	0	0	0	0	0	0	0	0	0	0	0	0	0	0	0	0	0	0	0	0	0	1		2	2	4	2	4	2	4	1	3	1	2	2	2	1	1	1	3	2	2	3	1
1236	4	0	0	0	0	0	0	0	0	0	0	0	0	0	0	0	0	0	0	0	0	0	0	0	0	0	1		4	3	4	2	3	3	3	3	3	1	1	1	2	1	3	1	3	2	5	1	1
1237	5	0	0	0	0	0	0	0	0	0	0	0	0	0	0	0	0	0	0	0	0	0	0	0	0	0	1		1	3	3	3	3	3	3	1	2	1	1	1	2	1	1	1	2	1	1	4	1
1238	2	0	0	0	0	0	0	0	0	0	0	0	0	0	0	0	0	0	0	0	0	0	0	0	0	0	1		1	3	3	3	3	3	3	1	1	1	1	1	3	1	1	1	3	2	2	2	2
1239	4	1	0	0	0	0	0	0	0	0	0	0	0	0	0	0	0	0	0	0	0	0	1	0	0	0	0		1	2	4	3	4	2	2	1	1	1	1	2	3	1	1	1	1	4	3	3	1
1240	6	0	0	0	0	0	0	0	0	0	0	0	0	0	0	0	0	0	0	0	0	0	0	0	0	0	1		1	5	1	5	1	5	1	1	3	3	3	3	3	3	3	3	3	1	1	5	5
1241	3	0	0	0	0	0	0	0	0	0	0	0	0	0	0	0	0	0	0	0	0	0	0	0	0	0	1		1	1	2	2	1	2	2	3	2	1	2	2	1	1	1	2	1	2	3	2	1
1242	3	0	0	0	0	0	0	0	0	0	0	0	0	0	0	0	0	0	0	0	0	1	0	0	0	0	0		1	1	5	1	5	1	5	1	1	1	1	1	2	1	1	1	2	4	2	1	1
1243	5	0	0	0	0	0	0	0	0	0	0	0	0	0	0	0	0	0	0	0	0	0	0	0	0	0	1		3	2	2	3	2	5	1	3	3	1	1	1	2	1	1	1	1	3	3	1	1
1244	4	0	0	0	0	0	0	0	0	0	0	0	0	0	0	0	0	0	0	0	0	0	0	0	0	0	1		2	3	4	2	3	3	4	3	3	1	1	3	2	3	3	3	3	2	2	3	1
1245	6	1	1	0	0	0	0	0	0	0	1	0	0	0	0	0	0	0	0	0	0	0	0	0	0	0	0		4	4	2	4	2	4	1	1	1	1	1	1	2	1	1	1	2	2	5	1	3
1246	4	0	0	0	0	0	0	0	0	0	0	0	0	0	0	0	0	0	0	0	0	0	0	0	0	0	1		1	1	4	1	4	3	3	1	3	1	1	3	2	1	1	1	3	4	4	1	1
1247	7	1	0	0	0	0	0	0	0	0	0	0	0	0	0	0	0	0	0	0	0	0	0	0	1	0	0		1	5	4	5	4	5	4	1	1	1	1	1	2	1	1	1	1	2	2	2	1
1248	7	0	0	0	0	0	0	0	0	0	0	0	0	0	0	0	0	0	0	0	0	0	0	0	0	0	1		4	5	2	5	2	5	1	2	1	1	1	1	2	1	1	1	2	2	3	1	1
1249	4	0	0	0	0	0	0	0	0	0	0	0	0	0	0	0	0	0	0	0	0	1	0	0	0	0	0		1	2	3	2	3	2	3	1	1	1	1	2	2	3	1	3	3	3	2	2	4
1250	4	1	0	0	0	0	0	0	0	0	0	0	0	0	0	0	0	0	0	0	0	0	0	0	0	0	0		1	4	2	4	2	2	5	2	1	1	1	1	2	1	1	1	2	2	2	1	1
1251	4	0	0	0	0	0	0	0	0	0	0	0	0	0	0	0	0	0	0	0	0	0	0	0	0	0	1		2	1	5	1	4	2	5	1	1	1	1	1	2	1	1	1	3	1	1	1	1
1252	7	0	0	0	0	0	0	0	0	0	0	0	0	0	0	0	0	0	0	0	0	0	0	0	0	0	1		1	5	1	5	1	5	1	3	1	1	1	3	2	1	1	1	2	1	2	2	1
1253	6	1	0	0	0	0	0	0	0	1	1	0	0	0	0	0	0	0	0	0	0	0	0	0	0	0	0		1	2	3	2	2	4	2	1	3	1	1	1	2	1	1	1	1	3	3	1	1
1254	5	1	0	0	0	0	0	0	0	0	1	1	0	0	0	0	0	0	0	0	0	0	0	0	0	0	0		1	3	3	3	3	3	3	1	1	1	1	1	2	1	1	1	2	2	2	2	1
1255	4	0	0	0	0	0	0	0	0	0	0	0	0	0	0	0	0	1	0	0	0	0	0	0	0	0	0		1	4	2	4	3	4	2	2	1	1	1	3	3	1	1	1	2	2	2	2	1
1256	3	0	0	0	0	0	0	0	0	0	0	0	0	0	0	0	0	0	0	0	0	0	0	0	0	0	1		1	3	3	3	3	3	3	3	3	3	3	3	3	3	3	3	3	5	5	3	2
1257	4	0	0	0	0	0	0	0	0	0	0	0	0	0	0	0	0	0	0	0	0	0	0	0	0	0	1		1	2	3	2	2	2	2	1	3	1	1	2	2	1	1	3	3	3	3	2	2
1258	6	0	1	0	0	0	1	0	0	0	0	0	0	0	0	0	0	0	0	0	0	0	0	0	0	0	0		1	3	4	2	2	4	2	1	3	1	1	1	2	1	1	1	2	3	3	4	2
1259	6	0	0	0	0	0	0	0	0	0	0	0	0	0	0	0	0	0	0	0	0	0	0	0	0	0	1		2	3	2	4	2	5	2	1	1	1	1	1	2	1	1	1	2	1	2	1	1
1260	4	0	0	0	0	0	0	0	0	0	0	0	0	0	0	0	0	0	0	0	0	0	0	0	0	0	1		1	2	2	3	3	2	3	3	3	3	3	3	3	3	3	3	3	3	3	3	3
1261	4	0	0	0	0	0	0	0	0	0	1	0	0	0	0	0	0	0	0	0	0	0	0	0	0	0	0		3	2	4	2	4	2	5	1	1	1	1	1	2	1	1	1	2	2	2	1	1
1262	4	0	1	1	0	0	0	0	0	0	0	0	0	0	0	0	0	0	0	0	0	0	0	0	0	0	0		2	4	3	4	2	4	3	1	2	1	1	2	2	1	1	1	2	2	2	4	5
1263	4	0	0	0	0	0	0	0	0	0	0	0	0	0	0	0	0	0	0	0	0	0	0	0	0	0	1		1	1	1	1	1	1	1	1	1	1	1	1	1	1	1	2	1	1	1	1	1
1264	4	0	0	0	0	0	0	0	0	0	0	0	0	0	0	0	0	0	0	0	0	0	0	0	0	0	1		1	4	4	3	4	3	3	1	1	3	1	1	2	1	1	1	1	2	2	3	2
1265	6	1	0	0	0	0	0	0	1	0	0	0	0	0	0	0	0	0	0	0	0	0	0	0	0	0	0		1	3	1	1	2	1	2	2	1	1	1	1	2	1	1	1	2	2	3	2	3
1266	6	0	0	0	0	0	0	0	0	0	0	0	0	0	0	0	0	0	1	0	0	0	0	0	0	0	0		1	4	2	3	3	4	2	1	1	1	1	2	2	1	1	1	2	5	5	1	5
1267	5	0	0	0	0	0	0	0	0	0	0	0	0	0	1	0	0	0	0	0	0	0	0	1	0	0	0		4	2	4	2	4	1	3	1	1	1	1	1	2	1	1	1	2	3	4	1	1
1268	5	0	0	0	0	0	0	0	1	0	0	0	0	0	0	0	0	0	0	0	0	1	0	0	0	0	0		3	3	2	3	3	4	4	1	1	2	2	3	1	1	1	1	1	3	3	2	5
1269	2	0	0	0	0	0	0	0	0	0	0	0	0	0	0	0	0	0	0	0	0	0	0	0	0	0	1		1	4	2	4	2	4	3	1	3	1	1	1	2	1	1	1	3	4	4	3	1
1270	6	1	1	0	0	0	0	0	0	0	0	0	0	0	0	0	0	0	0	0	0	0	0	0	1	0	0		1	4	2	4	2	4	1	2	1	1	1	2	2	3	1	1	3	2	4	1	1
1271	4	0	0	0	0	0	0	0	0	0	0	0	0	0	0	0	0	0	0	0	0	1	0	0	0	0	0		1	1	5	1	5	1	2	1	1	1	1	2	2	1	1	1	3	1	1	1	5
1272	4	0	0	0	0	0	0	0	0	0	0	0	0	0	0	0	0	0	0	0	0	0	0	0	0	0	1		2	2	4	2	4	2	4	1	3	1	1	1	2	1	1	3	3	4	5	1	2
1273	6	0	0	0	0	0	0	0	0	0	0	0	0	0	0	0	0	0	0	0	0	0	0	0	0	0	1		1	2	3	3	4	2	3	1	1	1	1	2	2	1	1	1	2	3	4	2	1
1274	6	0	0	0	0	0	0	0	0	0	0	0	0	0	0	0	0	0	0	0	0	1	0	0	0	1	0	Psoriatic arithritis	4	2	3	3	4	3	3	1	1	1	1	3	2	1	1	1	2	3	3	3	1
1275	6	0	0	0	0	0	0	0	0	0	0	0	0	0	0	0	0	0	0	0	0	0	0	0	0	0	1		1	4	1	3	3	4	2	3	1	1	1	3	3	1	3	3	3	1	1	4	4
1276	2	0	0	0	0	0	0	0	0	0	0	0	0	0	0	0	0	0	0	0	0	0	0	0	0	0	1		1	2	4	2	4	2	4	1	1	1	1	3	2	1	1	1	2	4	3	4	1
1277	5	0	0	0	0	0	0	0	0	0	0	0	0	0	0	0	0	0	0	0	0	0	0	1	0	0	0		1	3	2	3	2	4	2	1	1	1	1	1	2	1	1	1	2	2	3	3	1
1278	3	0	0	0	0	0	0	0	0	0	0	0	0	0	0	0	0	0	0	1	0	0	0	0	0	0	0		1	3	4	2	4	3	4	1	1	1	1	3	2	1	1	1	3	3	2	4	2
1279	2	0	0	0	0	0	0	0	0	0	0	0	0	0	0	0	0	0	0	0	0	0	0	0	0	0	1		1	1	5	1	5	2	5	1	1	1	1	1	2	1	1	1	2	4	3	1	1
1280	3	0	0	0	0	0	0	0	0	0	0	0	0	0	1	0	0	0	0	0	0	1	0	1	0	0	0		1	1	5	2	4	1	3	1	3	1	1	1	2	1	3	3	3	4	5	2	2
1281	8	1	0	1	1	0	0	0	1	0	0	0	0	0	0	1	0	0	0	0	0	0	1	0	0	0	0		1	5	2	5	3	5	3	1	1	1	1	1	2	1	1	1	2	1	2	1	1
1282	3	0	0	0	0	0	0	0	0	0	0	0	0	0	0	0	0	0	0	0	0	0	0	0	0	0	1		1	2	5	1	4	3	4	1	1	1	1	1	2	1	1	3	2	4	4	4	1
1283	3	0	0	0	0	0	0	0	0	0	0	0	0	0	0	0	0	0	0	0	0	0	0	0	0	0	1		1	3	3	3	3	3	3	1	1	1	1	2	2	1	2	2	2	3	1	5	1
1284	4	0	0	0	0	0	0	0	0	0	0	0	0	0	0	0	0	0	0	0	0	0	0	0	0	0	1		2	3	3	3	3	3	5	3	1	1	1	3	2	3	1	3	3	2	4	1	1
1285	4	0	0	0	0	0	0	0	0	0	0	0	0	0	0	0	0	0	0	0	0	0	0	0	0	0	1		2	4	2	4	2	4	2	1	2	1	1	1	2	1	1	1	2	4	4	4	1
1286	4	0	0	0	0	0	0	0	0	0	1	0	1	0	0	0	0	0	0	0	0	0	0	1	0	0	0		1	1	5	1	5	2	3	1	1	1	1	1	2	1	1	1	2	4	4	2	1
1287	2	1	0	0	1	0	0	0	0	0	0	0	0	0	0	0	0	0	0	0	0	0	0	0	0	0	0		2	1	4	2	3	2	4	1	1	3	2	3	1	3	2	1	3	2	3	4	1
1288	7	1	1	1	0	0	0	0	0	1	0	0	0	0	0	0	0	0	0	0	0	0	0	0	0	0	0		1	4	2	4	3	4	2	2	2	1	1	1	2	1	1	1	3	2	3	3	2
1289	3	0	0	0	0	0	0	0	0	0	0	0	0	0	0	0	0	0	0	0	0	0	0	0	0	0	1		1	3	3	3	3	3	3	2	2	2	2	2	2	2	1	2	2	2	3	3	3
1290	5	0	0	0	0	0	0	0	0	0	0	0	0	0	0	0	0	0	0	0	0	0	0	0	0	0	1		1	2	2	2	2	2	4	1	3	1	1	1	2	1	1	1	3	4	4	2	1
1291	4	0	0	0	0	0	0	0	0	0	0	0	0	0	0	0	0	0	0	0	0	0	0	0	0	0	1		1	1	4	3	3	3	3	3	3	3	3	3	2	3	3	3	3	5	4	4	2
1292	6	0	0	0	0	0	0	0	0	0	0	1	0	1	0	0	0	0	0	0	0	0	0	1	0	0	0		4	4	3	4	3	4	2	1	1	1	1	1	2	1	1	1	2	4	3	4	1
1293	4	0	0	0	0	0	0	0	0	0	0	0	0	0	0	0	0	0	0	0	0	0	0	0	0	0	1		1	4	4	4	4	4	4	1	1	1	1	1	2	1	2	1	2	3	3	3	2
1294	4	0	0	0	0	0	0	0	0	0	0	0	0	0	0	0	0	0	0	0	0	0	0	0	0	0	1		1	2	4	2	4	2	4	1	3	1	1	1	2	1	1	1	1	3	4	2	1
1295	4	0	0	0	0	0	0	0	0	0	0	0	0	0	1	0	0	0	0	0	0	1	0	0	0	0	0		1	3	4	2	3	3	4	1	1	1	1	2	2	1	2	1	1	4	4	3	2
1296	7	1	1	1	0	0	0	0	0	0	0	0	0	0	0	0	0	0	0	0	0	0	0	0	0	0	0		3	3	2	2	2	4	3	1	1	1	1	1	2	1	1	2	2	5	3	2	3
1297	3	0	0	0	0	0	0	0	1	1	1	0	0	0	0	1	0	1	0	0	0	0	0	0	0	1	0	Otitis media, chickenpox, rubella, herpes zoster, sinusitis	1	4	4	2	4	2	3	1	1	1	1	1	2	1	1	1	2	5	5	1	1
1298	7	0	0	1	0	0	0	0	1	0	0	0	0	0	0	0	0	0	0	0	0	0	0	0	0	0	0		2	3	2	3	3	4	2	1	1	1	1	1	2	1	1	1	3	2	3	1	1
1299	4	0	0	0	0	0	0	0	0	0	0	0	0	0	0	0	0	0	0	0	0	0	0	0	0	0	1		1	2	5	2	4	3	4	1	3	1	1	2	2	1	1	1	3	2	2	4	5
1300	7	1	0	1	1	0	0	0	0	0	0	0	0	0	0	0	0	1	0	0	0	0	0	0	0	0	0		2	4	4	3	2	4	3	2	1	1	1	1	2	1	1	1	2	5	5	4	1
1301	8	1	0	0	0	0	0	0	1	0	0	0	0	0	0	0	0	1	0	0	0	0	0	0	0	0	0		1	3	4	2	3	4	3	1	1	1	1	3	2	1	1	1	2	3	3	1	1
1302	3	0	0	0	0	0	0	0	0	0	0	0	0	0	0	0	0	0	0	0	0	0	0	0	0	0	1		1	3	3	3	3	3	3	3	3	3	3	3	3	3	3	3	3	2	2	1	1
1303	7	0	1	1	0	0	0	0	0	0	0	0	0	0	0	0	0	0	0	0	0	0	0	0	0	1	0	Panic disorder	2	4	3	4	3	4	2	1	3	1	1	3	2	1	1	1	2	3	1	3	1
1304	4	0	0	0	0	0	0	0	0	0	0	0	0	0	0	0	0	0	0	0	0	0	0	0	0	0	1		1	3	3	3	3	3	3	1	3	1	1	3	2	1	1	1	2	3	4	3	3
1305	7	1	1	1	0	0	0	0	0	0	0	0	0	0	0	0	0	0	0	0	0	0	0	0	0	0	0		4	3	3	3	3	3	3	1	3	3	3	1	2	3	3	3	3	2	2	3	3
1306	3	0	0	0	0	0	0	0	0	0	0	0	0	0	0	0	0	0	0	0	0	1	0	0	0	0	0		1	2	4	2	4	2	4	1	1	1	1	1	2	1	1	1	3	2	3	3	3
1307	4	0	0	0	0	0	0	0	0	0	0	0	0	0	0	0	0	0	0	0	0	0	0	0	0	0	1		1	4	2	4	2	4	2	1	1	1	1	2	2	2	1	1	2	2	2	4	1
1308	7	0	1	1	0	0	0	0	0	0	0	0	0	0	0	0	0	0	0	0	0	0	0	0	0	0	0		2	5	1	5	1	4	1	2	1	1	1	2	2	1	1	1	2	2	3	2	1
1309	5	1	0	0	0	0	0	0	0	0	0	0	0	0	0	0	0	0	0	0	0	0	0	0	0	0	0		1	1	5	1	1	5	1	1	3	1	1	3	3	1	1	1	3	5	3	2	2
1310	8	0	0	0	0	0	1	0	0	0	0	0	0	0	0	0	0	1	0	0	0	0	0	0	0	0	0		2	4	3	4	3	4	3	3	1	1	1	1	2	1	1	1	3	3	2	4	1
1311	6	0	1	0	0	0	0	0	0	0	0	0	0	0	0	0	0	0	0	0	0	0	0	0	0	0	0		4	4	3	3	4	3	4	1	1	1	1	1	3	1	1	1	3	3	4	2	1
1312	5	0	0	0	0	0	0	0	0	0	0	0	0	0	0	0	0	0	0	0	0	0	0	0	0	0	1		1	3	3	3	3	3	3	1	1	1	1	1	2	1	1	1	1	3	3	2	2
1313	4	1	0	0	0	0	0	0	0	0	0	0	0	0	1	0	0	0	0	0	0	0	0	1	0	0	0		1	2	3	3	3	3	3	1	3	1	1	1	2	1	1	1	1	3	3	1	1
1314	4	0	0	0	0	0	0	0	0	0	0	0	0	0	0	0	0	0	0	0	0	0	0	0	0	0	1		1	3	3	3	3	3	3	3	3	3	3	3	3	3	3	3	3	3	3	3	3
1315	5	0	0	1	0	0	0	0	0	0	0	0	0	0	0	0	0	0	0	1	0	0	0	0	0	0	0		1	2	5	1	4	1	5	3	3	3	1	3	2	2	2	2	2	4	2	1	3
1316	3	0	0	0	0	0	0	0	0	0	0	0	0	0	0	0	0	0	0	0	0	0	0	0	0	0	1		2	3	3	3	2	2	4	2	3	3	3	2	1	2	2	1	2	3	3	3	4
1317	2	0	0	0	0	0	0	0	0	0	0	0	0	0	0	0	0	0	0	0	0	0	0	0	0	0	1		1	2	4	1	5	4	3	1	1	1	1	1	2	1	1	1	1	2	3	3	3
1318	6	0	0	0	0	0	0	0	0	0	0	0	0	0	0	0	0	0	0	0	0	0	0	0	0	1	0	Glaucoma	2	3	4	2	2	3	2	1	1	1	1	1	2	1	1	1	3	2	3	3	3
1319	6	0	0	0	0	0	0	0	0	0	0	0	0	0	0	0	0	0	0	0	0	0	0	0	0	0	1		1	4	3	4	2	4	2	1	3	1	1	1	2	1	1	1	2	3	2	3	1
1320	4	0	0	0	0	0	0	0	0	1	0	0	0	0	0	0	0	0	0	0	0	0	0	0	0	0	0		2	4	3	4	1	4	5	1	1	1	1	1	2	1	1	1	3	3	2	5	1
1321	6	0	0	0	0	0	0	0	0	0	0	0	0	0	0	0	0	0	0	0	0	0	0	0	0	0	1		3	4	2	4	2	4	2	1	2	1	1	1	2	1	1	1	2	1	2	4	1
1322	5	0	0	0	0	0	0	0	0	0	0	0	0	0	0	0	0	0	0	0	0	0	0	0	0	0	1		1	3	3	2	3	3	3	1	2	1	1	3	2	1	1	1	2	3	2	2	2
1323	2	0	0	0	0	0	0	0	0	0	0	0	0	0	0	0	0	0	0	0	0	0	0	0	0	0	1		1	2	1	2	2	2	4	3	3	3	3	3	3	3	3	3	3	5	5	3	3
1324	2	0	0	0	0	0	0	0	0	0	0	0	0	0	0	0	0	0	0	0	0	0	0	0	0	0	1		1	3	3	4	3	4	1	1	2	1	1	1	2	1	1	1	1	4	1	2	1
1325	6	1	0	0	0	0	0	0	1	0	0	0	0	0	0	0	0	1	0	0	0	0	0	0	0	0	0		4	1	5	1	3	2	3	1	1	1	1	1	2	1	1	1	1	3	3	1	1
1326	4	0	0	0	0	0	0	0	0	0	0	0	0	0	0	0	0	0	0	0	0	0	0	0	0	0	1		1	1	3	1	5	3	3	1	1	1	1	1	2	1	1	1	3	5	5	1	1
1327	3	0	0	0	0	0	0	0	0	0	0	0	0	0	0	0	0	0	0	0	0	0	0	0	0	0	1		1	4	2	4	2	4	2	3	1	1	1	1	2	1	1	3	3	3	2	3	1
1328	5	1	0	0	0	0	0	0	0	0	0	0	0	0	0	0	0	0	0	0	0	0	0	0	0	0	0		1	2	4	1	2	2	4	2	1	2	2	2	2	1	1	1	2	4	4	3	1
1329	3	0	0	0	0	0	0	0	0	0	0	0	0	0	0	0	0	0	0	0	0	0	0	0	0	0	1		1	1	5	1	5	1	5	3	3	3	3	3	3	3	3	3	3	4	3	5	1
1330	6	0	0	1	0	0	0	0	0	0	0	0	0	0	0	0	1	0	0	0	0	0	1	0	0	1	0	Sjogren syndrome	4	5	3	4	2	5	3	1	1	1	1	2	2	1	1	1	2	2	3	3	1
1331	5	0	0	0	0	0	0	0	0	0	0	0	0	0	0	0	0	0	0	0	0	0	0	0	0	0	1		4	2	4	2	4	4	3	1	2	1	1	1	2	1	1	1	2	4	3	3	1
1332	4	0	0	0	0	0	0	0	0	0	0	0	0	0	0	0	0	0	0	0	0	0	0	0	0	0	1		1	4	2	4	2	4	2	3	3	1	1	1	2	1	1	1	1	3	2	2	2
1333	8	1	0	0	0	0	0	0	0	0	0	0	0	0	0	0	0	1	0	0	0	0	0	0	0	0	0		1	5	2	5	2	5	1	1	3	1	1	1	2	1	1	2	2	2	2	1	1
1334	5	0	0	0	0	0	0	0	0	0	0	0	0	0	0	0	0	0	0	0	0	0	0	0	0	0	1		1	3	2	3	3	4	3	1	1	1	1	1	2	1	1	1	3	2	3	3	1
1335	6	0	0	0	0	0	0	0	0	0	0	0	0	0	0	0	0	0	0	0	0	0	0	0	0	0	1		1	1	5	2	4	2	3	1	1	1	1	1	2	1	1	1	2	3	2	1	2
1336	4	0	0	0	0	0	0	0	0	0	0	0	0	0	0	0	0	0	0	0	0	0	0	0	0	0	1		1	4	2	4	2	4	2	1	1	1	1	1	2	1	3	1	3	2	2	3	1
1337	8	0	0	0	0	0	0	0	0	0	0	0	0	0	0	0	0	0	0	0	0	0	0	0	0	0	1		4	2	3	1	5	3	3	1	1	1	1	2	2	1	1	2	3	3	3	1	1
1338	4	0	0	0	0	0	0	0	0	0	0	0	0	0	0	0	0	0	0	0	0	0	0	0	0	0	1		1	5	2	5	2	5	2	1	3	1	1	1	2	1	1	1	3	2	2	2	5
1339	5	0	0	0	0	0	0	0	0	0	0	0	0	0	0	0	0	0	0	0	0	0	0	0	0	1	0	Dyslipidemia	1	5	1	5	1	5	1	1	2	1	1	2	2	1	1	1	2	1	2	4	4
1340	4	0	0	0	0	0	0	0	0	0	0	0	0	0	0	0	0	0	0	0	0	0	0	0	0	0	1		1	4	4	4	4	4	4	1	3	1	1	3	2	1	3	1	2	5	5	1	1
1341	7	0	0	0	0	0	0	0	1	0	0	0	0	0	0	1	0	0	0	0	0	0	0	0	0	0	0		3	4	3	4	2	4	1	3	1	1	1	1	2	1	1	1	2	4	3	1	1
1342	7	1	0	0	0	0	0	0	1	0	1	0	0	0	0	0	0	1	1	0	0	0	0	0	1	0	0		1	4	2	5	4	5	1	1	1	1	1	2	2	1	1	1	2	4	3	3	1
1343	6	1	0	0	0	0	0	0	0	0	0	0	0	0	0	0	0	0	0	0	0	0	0	0	0	0	0		1	3	3	3	2	4	3	2	1	1	1	1	3	1	3	1	2	2	2	3	1
1344	3	0	0	0	1	0	0	0	0	0	1	0	0	0	0	0	0	0	0	0	0	0	0	0	0	0	0		2	2	2	3	3	3	3	1	1	1	1	1	3	1	1	1	3	1	1	2	3
1345	3	0	0	0	0	0	0	0	0	0	0	0	0	0	0	0	0	0	0	0	0	0	0	0	0	0	1		1	4	3	3	3	3	3	1	3	3	3	3	2	3	3	3	3	2	2	4	3
1346	2	0	0	0	0	0	0	0	0	0	0	0	0	0	0	0	0	0	0	0	0	0	0	0	0	0	1		1	1	1	1	1	1	2	2	1	1	3	2	3	3	3	2	2	1	2	3	2
1347	2	0	0	0	0	0	0	0	0	0	0	0	0	0	0	0	0	0	0	0	0	0	0	0	0	0	1		1	2	3	3	4	3	3	3	3	3	3	3	3	3	3	3	3	1	1	1	1
1348	2	0	1	1	0	0	0	0	0	0	0	0	0	0	0	0	0	0	0	0	0	0	0	0	0	0	0		2	3	3	4	4	3	4	2	1	2	2	1	2	1	2	2	1	1	1	2	2
1349	4	1	1	1	0	0	0	0	0	0	0	0	0	0	0	0	0	1	0	1	0	1	0	0	0	0	0		1	1	5	1	5	1	5	1	1	1	1	1	1	1	1	1	1	5	5	3	4
1350	5	1	0	0	0	0	0	0	0	0	0	0	0	0	0	0	0	0	0	0	0	0	0	0	0	0	0		1	2	5	2	5	2	5	2	1	1	1	2	2	1	1	1	3	5	4	1	1
1351	6	0	1	1	0	0	0	0	0	0	0	0	0	0	0	0	0	0	0	0	0	0	0	0	0	0	0		1	2	4	2	4	3	3	3	1	1	1	1	2	1	1	1	1	2	3	2	1
1352	4	0	0	0	0	0	0	0	0	0	0	0	0	0	0	0	0	0	0	0	0	0	0	0	0	0	1		1	3	3	3	3	3	3	3	3	3	3	3	3	3	3	3	3	3	3	3	3
1353	2	0	0	0	0	0	0	0	0	0	0	0	0	0	0	0	0	0	0	0	0	0	0	0	0	0	1		1	3	3	3	3	3	3	3	3	3	3	3	3	3	3	3	3	4	3	3	3
1354	2	0	0	0	0	0	0	0	0	0	0	0	0	0	0	0	0	0	0	0	0	0	0	0	0	0	1		1	1	5	1	4	2	4	1	2	1	1	2	2	1	1	1	2	4	2	2	1
1355	6	0	0	0	0	0	0	0	0	0	0	0	0	1	0	0	0	0	0	0	0	0	0	0	0	0	0		1	3	4	2	3	4	3	2	2	1	1	1	2	1	1	1	3	4	2	1	1
1356	4	0	0	0	0	0	0	0	0	0	1	0	0	1	0	0	0	0	0	1	0	0	0	1	0	0	0		2	3	3	3	3	3	3	1	1	1	1	1	2	1	1	1	2	3	3	3	1
1357	6	0	0	0	0	0	0	0	0	0	0	0	0	0	0	0	0	0	1	0	0	0	0	0	0	0	0		2	5	2	5	2	4	2	1	1	1	1	2	2	1	1	1	3	2	2	2	1
1358	3	0	0	0	0	0	0	0	0	0	0	0	0	0	0	0	0	0	0	0	0	0	0	0	0	0	1		1	3	3	3	3	3	3	1	1	1	1	2	2	1	2	2	3	3	3	3	3
1359	2	0	0	0	0	0	0	0	0	0	0	0	0	0	0	0	0	0	0	0	0	0	0	0	0	0	1		1	2	2	2	3	2	2	3	3	3	3	3	3	3	3	3	3	3	3	4	4
1360	7	1	1	0	0	0	0	0	0	0	0	0	0	0	0	0	0	0	0	0	0	0	0	0	0	0	0		1	4	2	4	2	4	2	1	3	1	1	2	3	1	1	1	3	1	2	1	2
1361	5	0	0	0	0	0	0	0	0	0	0	0	0	0	0	0	0	0	0	0	0	0	0	0	0	0	1		1	2	4	2	4	2	3	1	3	1	1	2	2	1	1	1	2	3	3	2	4
1362	7	0	0	0	0	0	0	0	0	0	0	0	0	0	0	0	0	1	1	0	0	0	0	0	0	0	0		1	3	3	3	3	4	3	3	1	1	1	3	3	1	1	1	3	2	2	2	1
1363	3	0	0	1	0	0	0	0	0	0	0	0	0	0	0	0	0	0	0	0	0	0	0	0	0	0	0		1	5	1	5	1	5	1	1	1	1	1	2	2	1	1	1	3	4	5	1	1
1364	8	0	0	0	0	0	0	0	0	0	0	0	0	1	0	0	0	0	0	0	0	0	1	0	0	0	0		1	5	1	4	1	5	1	1	1	1	1	2	2	1	1	1	2	1	1	2	1
1365	4	0	0	0	0	0	0	0	0	0	0	0	0	0	0	0	0	0	0	0	0	0	0	0	0	0	1		1	3	3	3	3	3	3	1	1	1	1	2	2	1	1	1	3	3	3	2	1
1366	8	0	1	0	0	0	0	0	0	0	0	0	0	0	0	0	0	0	0	0	0	0	0	0	0	0	0		1	4	2	4	2	4	3	1	1	1	1	1	2	1	1	1	3	1	1	1	1
1367	5	0	0	0	0	0	0	0	0	0	0	0	0	0	0	0	0	0	0	1	0	0	0	0	0	0	0		1	5	2	4	2	4	2	1	1	1	1	1	3	1	1	1	2	2	2	3	3
1368	7	0	0	0	0	0	0	0	0	0	0	0	0	0	0	0	0	0	0	0	0	0	0	0	0	0	1		1	4	2	4	2	4	3	1	1	1	1	1	2	1	1	1	2	2	2	4	1
1369	4	0	0	0	0	0	0	0	0	0	0	0	0	0	0	0	0	0	0	0	0	0	0	0	0	0	1		1	3	3	4	4	3	3	2	3	1	1	3	2	1	1	2	2	2	5	1	2
1370	6	0	0	0	0	0	0	0	0	0	0	0	0	0	0	0	0	0	0	0	0	0	1	0	0	0	0		1	4	1	4	1	4	2	1	1	1	1	1	2	1	1	1	2	2	2	4	1
1371	2	0	0	0	0	0	0	0	0	0	0	0	0	0	0	0	0	0	0	0	0	0	0	0	0	0	1		1	2	2	4	5	2	3	1	1	1	1	3	3	1	1	1	2	3	5	1	2
1372	7	0	0	0	0	0	0	0	1	0	0	0	0	0	0	0	0	1	0	0	0	0	1	0	0	0	0		1	2	3	3	3	3	4	1	3	3	1	1	3	1	1	1	3	2	2	3	1
1373	3	0	0	0	0	0	0	0	0	0	0	0	0	0	0	0	0	0	0	0	0	0	0	0	0	0	1		1	3	3	3	3	3	3	1	1	1	1	2	2	1	1	1	2	3	4	2	1
1374	5	0	0	0	0	0	0	0	0	0	0	0	0	0	0	0	0	0	0	0	0	0	0	0	0	0	1		1	3	3	3	3	2	3	3	3	3	3	3	3	3	3	1	3	2	2	5	1
1375	2	0	0	0	0	0	0	0	0	0	0	0	0	0	0	0	0	0	0	0	0	0	0	0	0	0	1		1	2	4	2	3	3	3	1	3	1	1	1	2	1	1	1	3	5	4	3	2
1376	2	0	0	0	0	0	0	0	0	0	0	0	0	0	0	0	0	0	0	0	0	0	0	0	0	0	1		1	3	3	3	4	3	2	3	3	3	3	3	3	3	3	3	3	5	3	3	4
1377	5	1	0	1	0	0	0	0	0	0	0	0	0	0	0	0	0	0	0	0	0	0	0	0	0	0	0		1	3	2	4	2	4	2	1	1	1	1	2	2	1	1	1	3	4	4	2	2
1378	6	0	0	0	0	0	0	0	0	0	0	0	0	0	0	0	0	0	0	0	0	0	0	0	1	0	0		1	4	3	4	3	4	3	1	1	1	1	3	2	1	1	1	2	2	5	2	1
1379	5	0	0	0	0	0	0	0	0	0	0	0	0	0	0	0	0	0	0	0	0	0	0	0	0	0	1		1	1	5	1	5	1	5	1	1	1	1	1	2	1	1	1	2	4	3	2	2
1380	2	0	0	0	0	0	0	0	0	0	0	0	0	0	0	0	0	0	0	0	0	0	0	0	0	0	1		1	1	2	1	1	1	1	2	3	2	2	2	2	2	2	2	3	3	3	3	4
1381	4	0	0	0	0	0	0	0	0	0	0	0	0	0	0	0	0	0	0	0	0	1	0	0	0	0	0		2	1	5	1	5	2	5	1	1	1	1	1	2	1	1	1	2	5	2	3	3
1382	8	0	0	0	0	0	0	0	0	0	0	0	0	0	0	0	0	0	0	0	0	0	0	0	0	0	1		2	5	1	5	1	5	2	1	2	1	1	1	2	1	1	1	2	3	3	3	1
1383	7	0	1	0	0	0	0	0	0	0	0	0	0	0	0	0	0	0	0	0	0	0	0	0	0	0	0		3	3	3	2	4	3	4	1	1	1	1	3	2	1	1	1	3	2	2	3	1
1384	7	0	0	0	0	0	0	0	0	0	0	0	0	0	0	0	0	0	0	0	0	0	0	0	0	0	1		2	5	1	5	1	5	2	1	1	1	1	1	2	1	1	2	2	2	2	1	1
1385	4	0	0	0	0	0	0	0	0	0	0	0	0	0	0	0	0	0	0	0	0	0	0	0	0	0	1		1	1	3	3	4	3	3	2	1	1	1	1	2	1	1	1	2	5	2	1	1
1386	7	1	0	0	0	0	0	0	0	0	0	0	0	0	1	0	0	0	0	0	0	0	0	0	0	0	0		1	4	4	4	2	4	2	1	1	1	1	1	2	1	1	1	1	2	2	3	3
1387	4	0	0	0	0	0	0	0	0	0	0	0	0	0	0	0	0	0	0	0	0	0	0	0	0	0	1		1	5	1	5	1	5	1	3	1	1	3	3	2	1	3	1	3	3	5	1	1
1388	3	0	0	0	0	0	0	0	0	0	0	0	0	0	0	0	0	0	0	0	0	0	0	0	0	0	1		1	3	3	3	3	3	3	3	2	2	2	3	2	2	2	3	2	3	2	3	3
1389	7	1	0	0	0	0	0	0	0	0	0	0	0	0	0	0	0	0	0	0	0	0	0	0	0	0	0		1	5	5	4	4	4	2	1	2	1	1	1	2	1	1	1	2	3	3	2	2
1390	4	0	0	0	0	0	0	0	0	0	0	0	0	0	0	0	0	0	0	0	0	0	0	0	0	0	1		1	4	4	4	3	5	4	1	1	1	1	2	2	1	1	1	3	2	1	4	1
1391	5	0	0	0	0	0	0	0	0	0	0	0	0	0	0	0	0	0	0	0	0	0	0	0	0	0	1		1	3	4	4	3	3	4	2	1	1	1	1	3	1	1	1	3	2	2	1	1
1392	7	0	0	0	0	0	0	0	0	0	0	0	0	0	0	0	0	0	0	0	0	0	0	1	0	0	0		2	1	5	2	3	3	5	1	1	1	1	3	2	1	1	1	3	3	3	2	1
1393	3	0	0	0	0	0	0	0	0	0	0	0	0	0	0	0	0	0	0	0	0	0	0	0	0	0	1		1	2	4	2	4	2	4	1	3	3	3	3	3	3	3	3	3	2	3	2	1
1394	5	1	0	0	0	0	0	0	0	0	0	0	0	0	0	0	0	0	0	0	0	0	0	0	0	0	0		1	1	5	1	5	1	5	1	1	1	1	1	2	1	1	1	3	5	5	2	1
1395	5	0	0	0	0	0	0	0	0	0	0	0	0	0	0	0	0	0	0	0	0	0	0	0	0	0	1		1	4	3	3	3	3	3	1	1	1	1	1	2	1	1	1	3	2	2	4	1
1396	6	0	1	1	0	0	0	0	0	0	0	0	0	0	0	0	0	0	0	0	0	0	0	0	0	0	0		4	4	3	3	3	3	3	1	1	1	1	1	2	1	1	1	2	5	5	1	3
1397	2	0	0	0	0	0	0	0	0	0	0	0	0	0	0	0	0	0	0	0	0	0	0	0	0	0	1		1	2	5	1	5	2	5	1	1	1	1	3	2	1	1	3	1	3	2	5	1
1398	5	0	0	0	0	0	0	0	0	0	0	0	0	0	0	0	0	0	0	0	0	0	0	0	0	0	1		1	1	5	1	5	1	5	1	1	1	1	2	2	1	1	1	3	5	5	1	1
1399	7	0	0	0	0	0	0	0	0	0	0	0	0	0	0	0	0	0	0	0	0	0	0	0	0	0	1		1	3	3	3	3	3	3	1	1	1	1	1	1	1	1	1	1	3	3	1	1
1400	6	0	0	0	0	0	0	0	0	0	0	0	0	0	0	0	0	0	0	1	0	0	0	0	0	0	0		2	4	2	4	2	3	4	2	2	1	1	1	2	1	1	1	2	2	2	2	1
1401	2	0	0	0	0	0	0	0	0	0	0	0	0	0	0	0	0	0	0	0	0	0	0	0	0	0	1		1	3	4	2	3	4	2	1	1	1	1	1	2	1	1	1	3	3	1	4	2
1402	6	0	0	0	0	0	0	0	0	0	0	0	0	0	0	0	0	0	0	0	0	0	0	0	0	0	1		1	2	2	2	4	2	3	1	1	1	1	2	2	1	1	1	3	4	4	3	3
1403	7	0	1	0	0	0	0	0	0	0	0	0	0	1	0	0	0	0	0	0	0	0	0	0	0	0	0		1	5	1	5	1	5	2	1	1	1	1	3	2	1	1	1	2	3	2	2	1
1404	4	0	0	0	0	0	0	0	0	0	0	0	0	0	0	0	0	0	0	0	0	0	0	0	0	0	1		1	4	3	4	2	4	2	3	1	1	1	1	2	1	3	1	2	3	3	3	1
1405	3	0	0	0	0	0	0	0	0	0	0	0	0	0	0	0	0	0	0	0	0	0	0	0	0	0	1		1	3	3	3	3	3	3	3	3	3	3	3	3	3	3	3	3	5	5	2	2
1406	4	0	0	0	0	0	0	0	0	0	0	0	0	0	0	0	0	0	0	0	0	0	0	0	0	0	1		1	1	5	1	5	1	5	1	1	1	1	1	2	1	1	1	3	3	3	3	3
1407	5	0	0	0	0	0	0	0	0	0	0	0	0	0	0	1	0	0	0	0	0	0	0	0	0	0	0		1	4	4	4	1	4	1	2	1	1	1	1	2	1	1	1	2	2	2	3	2
1408	4	0	0	0	0	0	0	0	0	0	0	0	0	0	0	0	0	0	0	0	0	0	0	0	0	0	1		1	3	3	3	3	4	3	1	1	1	1	1	2	1	1	1	2	3	3	1	1
1409	4	0	0	1	0	0	0	0	0	0	0	0	0	0	0	0	0	0	0	0	0	0	0	0	0	0	0		1	4	2	4	2	5	1	2	1	1	1	1	2	1	1	1	2	5	4	3	4
1410	4	0	0	0	0	0	0	0	0	0	0	0	0	0	0	0	0	0	0	0	0	0	0	0	0	0	1		1	4	2	4	2	4	2	1	1	1	1	1	2	1	1	1	2	4	4	4	1
1411	8	0	0	0	0	0	0	0	0	0	0	0	0	0	0	1	0	0	0	0	0	0	1	0	0	0	0		1	4	2	4	2	4	2	3	1	1	1	1	2	1	1	1	3	2	2	1	1
1412	7	0	1	0	0	0	0	0	1	0	0	0	0	1	1	1	0	1	1	0	0	0	0	0	1	0	0		2	3	3	4	3	4	3	1	1	2	1	1	3	1	1	1	2	1	1	1	3
1413	6	1	0	0	0	0	0	0	0	0	0	0	0	0	0	0	0	0	0	0	0	0	0	0	0	0	0		4	4	2	4	2	4	2	3	1	1	1	3	2	3	1	1	3	3	3	1	2
1414	5	1	1	0	0	0	0	0	0	0	0	0	0	0	0	0	0	0	0	0	0	0	0	0	0	0	0		1	2	4	3	3	3	3	1	1	1	1	1	2	1	1	1	2	2	2	3	1
1415	5	1	1	0	0	0	0	0	0	0	0	0	0	0	0	0	0	0	0	0	0	0	0	0	0	0	0		1	3	3	3	3	3	3	3	1	1	1	2	2	1	1	3	3	1	1	3	3
1416	4	0	0	0	0	0	0	0	0	0	0	0	0	0	0	0	0	0	0	0	0	1	0	0	0	1	0	Osteomyelitis	2	1	5	1	5	4	4	3	3	3	1	1	2	1	1	1	1	3	3	1	1
1417	7	0	0	0	0	0	0	0	0	0	0	0	0	0	0	0	0	0	0	0	0	0	0	0	0	0	1		1	4	4	4	2	4	2	1	1	1	1	1	2	1	1	1	2	2	2	3	1
1418	4	0	0	0	0	0	0	0	0	0	0	0	0	0	0	0	0	0	0	0	0	0	0	0	0	0	1		1	2	4	1	5	2	4	1	1	1	1	3	2	3	1	3	2	3	1	1	1
1419	7	0	0	0	0	0	0	0	0	0	0	0	0	0	0	0	1	1	0	0	0	0	0	0	0	0	0		3	3	3	4	3	4	3	1	1	1	1	3	2	1	1	1	1	4	4	2	1
1420	3	0	0	0	0	0	0	0	0	0	0	0	0	0	0	0	0	0	0	0	0	0	0	0	0	0	1		1	4	3	5	2	5	3	1	1	1	1	2	2	1	1	1	1	2	2	4	4
1421	7	0	0	0	0	0	0	0	0	0	0	0	0	0	0	0	0	0	0	0	0	0	0	0	0	0	1		2	4	2	4	2	4	3	1	1	1	1	3	2	1	1	3	3	3	2	2	1
1422	6	0	0	0	0	0	0	0	0	0	0	0	0	0	0	0	0	0	0	0	0	0	0	0	0	0	1		1	4	2	4	2	4	2	1	1	1	1	1	2	1	1	1	3	2	2	2	1
1423	8	0	0	0	1	0	0	0	0	0	0	0	0	0	0	0	0	1	0	0	0	0	0	0	1	0	0		4	4	3	4	2	4	3	1	1	1	1	3	2	1	1	1	2	2	3	4	3
1424	3	0	0	0	0	0	0	0	0	0	1	0	0	0	0	0	0	0	0	0	0	0	0	0	0	0	0		1	1	4	3	5	2	3	1	1	1	1	1	2	1	1	1	2	5	5	4	2
1425	4	0	0	0	0	0	0	0	0	0	0	0	0	0	0	0	0	0	0	0	0	0	0	0	0	0	1		1	3	2	3	2	3	2	3	3	3	3	3	2	3	3	3	1	3	3	2	2
1426	4	0	0	0	0	0	0	0	0	0	0	0	0	0	0	0	0	0	0	0	0	0	0	0	0	0	1		1	2	1	2	2	2	2	2	2	2	3	3	3	3	3	3	3	4	3	2	4
1427	6	0	0	0	0	0	0	0	0	0	0	0	0	0	0	0	0	0	0	0	0	0	0	0	0	0	1		1	4	3	3	2	3	3	1	1	1	1	1	2	1	1	1	3	3	3	3	2
1428	2	0	0	0	0	0	0	0	0	0	0	0	0	0	0	0	0	0	0	0	0	0	0	0	0	0	1		1	5	1	5	1	5	1	1	1	1	1	1	1	1	1	1	1	5	5	3	3
1429	5	0	0	0	0	0	0	0	1	0	0	0	0	0	0	0	0	0	0	0	0	0	0	0	0	0	0		1	4	3	2	3	3	3	3	3	1	1	1	2	1	1	1	3	3	3	3	1
1430	6	0	0	0	0	0	0	0	0	0	0	0	0	0	0	0	0	0	0	0	0	0	0	0	0	0	1		2	5	1	5	1	5	1	1	1	1	1	1	2	1	1	1	3	2	2	1	1
1431	6	0	1	0	0	0	0	0	0	0	0	0	0	0	0	0	0	0	0	0	0	0	0	0	0	0	0		1	5	2	5	2	5	1	1	1	1	1	1	2	1	1	1	3	2	2	1	1
1432	6	0	0	0	0	0	0	0	0	0	0	0	0	0	0	0	0	0	0	0	0	0	0	0	0	0	1		2	4	4	3	3	4	3	1	1	1	1	1	2	1	1	1	1	3	4	2	3
1433	7	1	0	0	0	0	0	0	1	0	0	0	0	0	0	0	0	0	0	0	0	0	0	0	0	0	0		2	5	1	5	1	5	1	1	1	1	1	1	2	1	1	1	2	2	2	3	1
1434	5	0	0	0	0	0	0	0	0	0	0	0	0	0	0	0	0	0	0	0	0	1	0	0	0	0	0		1	1	5	1	5	1	5	1	1	1	1	1	2	1	1	1	3	5	4	1	1
1435	6	0	0	0	0	0	0	0	0	0	0	0	0	0	0	0	0	0	0	0	0	0	0	0	0	0	1		1	4	3	3	3	4	3	2	1	1	1	2	2	1	1	1	2	3	3	3	1
1436	3	0	0	0	0	0	0	0	0	0	0	0	0	0	0	0	0	0	0	0	0	0	0	0	0	0	1		1	4	2	4	2	4	3	3	1	1	1	3	2	3	3	3	3	2	2	2	1
1437	5	1	0	1	0	0	0	0	0	0	0	0	0	0	0	0	0	1	0	1	0	0	0	0	0	0	0		2	3	1	5	1	5	1	2	2	1	1	2	2	1	1	1	3	5	5	1	1
1438	7	1	0	0	0	0	0	0	1	1	0	0	0	0	0	1	0	0	0	0	0	0	0	0	0	0	0		2	4	4	3	3	3	4	1	1	1	1	1	3	1	1	1	2	4	5	3	1
1439	6	0	0	0	0	0	0	0	0	0	0	0	0	0	0	0	0	0	0	0	0	0	0	0	0	0	1		1	2	3	3	3	4	2	2	1	1	1	1	2	1	1	1	2	4	3	3	1
1440	6	1	0	1	0	0	0	0	1	0	0	0	0	0	0	0	0	0	0	0	0	0	0	0	0	0	0		4	1	5	1	5	2	5	1	2	1	1	1	2	1	1	1	1	3	4	5	1
1441	2	0	0	0	0	0	0	0	0	0	0	0	0	0	0	0	0	0	0	0	0	0	0	0	0	0	1		1	1	1	1	1	1	1	3	1	2	3	2	1	2	1	3	2	1	4	2	3
1442	4	0	0	0	0	0	0	0	0	0	0	0	0	0	0	0	0	0	0	0	0	1	0	0	0	0	0		1	1	5	1	5	1	5	3	1	1	1	1	2	1	1	1	3	5	5	2	5
1443	6	0	0	0	0	0	0	0	0	0	0	0	0	0	0	0	0	0	0	0	0	0	0	0	0	0	1		1	2	4	2	3	4	3	1	1	1	1	1	2	1	1	1	2	4	2	3	4
1444	5	1	0	0	0	0	0	0	0	0	0	0	0	0	0	0	0	0	0	1	0	0	0	0	1	0	0		1	4	2	4	2	4	2	3	3	3	3	3	3	3	3	3	3	2	2	4	1
1445	7	0	0	0	0	0	0	0	0	0	0	0	0	0	0	0	0	0	0	0	0	0	0	0	0	0	1		1	4	2	4	2	4	2	1	1	1	1	1	2	1	1	1	2	2	2	4	1
1446	3	0	0	0	0	0	0	0	0	0	0	0	0	0	0	0	0	0	0	0	0	0	0	1	0	0	0		1	2	2	4	5	1	4	1	1	1	1	2	2	2	1	3	2	2	3	4	4
1447	6	0	0	0	0	0	0	0	0	0	0	0	0	0	0	0	0	0	0	0	0	0	0	0	0	0	1		1	5	5	5	5	5	5	1	3	1	1	1	3	1	1	1	1	1	5	1	1
1448	6	1	0	0	0	0	0	0	0	0	0	0	0	0	0	0	0	0	0	0	0	0	0	0	0	0	0		1	2	4	2	4	3	4	1	1	1	1	1	2	1	1	1	2	3	3	1	2
1449	6	0	0	0	0	0	0	0	0	0	0	0	0	0	0	0	0	0	0	0	0	0	0	0	0	0	1		1	3	3	3	3	3	3	3	3	3	3	3	3	3	3	3	3	3	3	3	3
1450	3	0	0	0	0	0	0	0	0	0	0	0	0	0	0	0	0	0	0	0	0	0	0	0	0	0	1		1	1	5	1	5	1	5	1	1	1	1	1	2	1	1	1	3	5	5	4	3
1451	6	1	0	0	0	0	0	0	0	0	1	0	0	0	0	0	0	0	0	0	0	0	1	0	1	0	0		3	2	4	2	4	2	3	1	3	1	1	2	2	1	1	1	1	4	3	3	4
1452	4	0	0	0	0	0	0	0	0	0	0	0	0	0	0	0	0	0	0	0	0	0	0	0	0	0	1		1	3	3	3	3	4	2	3	3	3	3	3	3	3	3	3	3	1	1	1	1
1453	5	0	0	0	0	0	0	0	0	0	0	0	0	0	0	0	0	0	0	0	0	0	0	0	0	0	1		1	4	4	2	4	3	5	1	3	1	1	3	2	1	1	1	3	2	2	1	1
1454	6	0	0	0	0	0	0	0	0	1	0	0	0	0	0	0	0	0	0	0	0	0	0	0	0	0	0		1	4	2	4	2	4	3	1	3	1	1	3	2	1	1	1	2	2	2	4	1
1455	5	0	0	0	0	0	0	0	0	0	0	0	0	0	0	0	0	0	0	0	0	0	0	0	0	0	1		1	4	3	4	3	4	3	1	1	1	1	1	2	1	1	1	2	3	2	2	1
1456	3	0	0	0	0	0	0	0	0	0	0	0	0	0	0	0	0	0	0	0	0	0	0	0	0	0	1		1	5	1	5	1	5	3	3	3	3	3	3	2	3	3	3	3	1	1	1	1
1457	4	0	0	0	0	0	0	0	0	0	0	0	0	0	0	0	0	0	0	0	0	0	0	0	0	0	1		1	5	4	4	4	4	3	1	3	1	1	3	3	3	3	3	3	5	5	2	1
1458	4	0	0	0	0	0	0	0	0	0	0	0	0	0	0	0	0	0	0	0	0	0	0	0	0	0	1		1	4	2	4	2	4	4	2	1	1	1	1	2	1	1	1	3	2	1	1	1
1459	3	0	0	0	0	0	0	0	0	0	0	0	0	0	1	0	0	0	0	0	0	0	0	0	0	0	0		1	4	3	4	4	3	2	2	3	1	1	2	2	3	1	3	3	5	3	2	2
1460	2	0	0	0	0	0	0	0	0	0	0	0	0	0	0	0	0	0	0	0	0	0	0	0	0	0	1		1	3	4	3	3	3	3	1	3	1	1	3	2	1	1	1	3	4	4	3	1
1461	2	0	0	0	0	0	0	0	0	0	0	0	0	0	0	0	0	0	0	0	0	0	0	0	0	0	1		1	4	3	3	2	3	2	1	1	1	1	1	1	1	1	1	1	3	3	2	3
1462	3	0	0	0	0	0	0	0	0	0	0	0	0	0	0	0	0	0	0	0	0	0	0	0	0	0	1		1	3	4	3	2	4	3	2	1	1	1	1	2	1	1	1	2	2	1	4	3
1463	6	0	0	0	0	0	0	0	0	0	0	0	0	0	0	0	0	0	0	0	0	0	0	0	0	0	1		1	1	5	1	5	1	5	1	1	1	1	1	3	1	1	1	3	4	3	3	4
1464	2	0	0	0	0	0	0	0	0	0	0	0	0	0	0	0	0	0	0	0	0	0	0	0	0	0	1		1	1	5	1	5	2	5	2	2	1	1	2	2	1	1	1	2	2	3	2	1
1465	6	1	1	0	0	0	0	0	0	0	0	0	0	0	0	0	0	0	1	0	0	0	0	0	0	0	0		2	5	1	5	1	5	1	1	1	1	1	3	2	1	1	1	3	1	2	4	1
1466	2	0	0	0	0	0	0	0	0	0	0	0	0	0	0	0	0	0	0	0	0	0	0	0	0	0	1		1	1	1	1	1	1	1	3	2	3	2	2	3	2	2	2	3	1	1	1	1
1467	2	0	0	0	0	0	0	0	0	0	0	0	0	0	0	0	0	0	0	0	0	0	0	0	0	0	1		1	1	5	1	5	1	4	1	3	1	1	1	2	1	1	1	1	4	4	3	2
1468	6	0	0	0	0	0	0	0	0	0	0	0	0	0	0	0	0	0	0	0	0	0	0	0	0	0	1		2	5	1	5	1	5	1	1	1	1	1	2	2	1	1	1	2	5	5	5	1
1469	3	0	0	0	0	0	0	0	0	0	0	0	0	0	0	0	0	0	0	0	0	0	0	0	0	0	1		1	3	3	3	3	3	3	3	3	3	3	3	3	3	3	3	3	5	5	2	2
1470	4	0	0	0	0	0	0	0	0	0	0	0	0	0	0	0	0	0	0	0	0	0	0	0	0	0	1		1	4	3	4	3	4	3	1	1	1	1	1	2	1	1	1	3	2	2	3	1
1471	6	0	0	0	0	0	0	0	0	0	0	0	0	0	0	0	0	0	0	0	0	0	0	0	0	0	1		2	4	2	4	2	4	3	1	3	1	1	3	3	1	3	1	2	2	1	2	1
1472	6	0	0	0	0	0	0	0	0	0	0	0	0	0	0	0	0	0	0	0	0	0	0	1	0	0	0		1	3	3	3	1	3	2	1	1	1	1	1	2	1	1	1	3	3	3	4	1
1473	4	0	0	0	0	0	0	0	0	0	0	0	0	0	0	0	0	0	0	0	0	0	0	0	0	0	1		1	3	3	3	3	3	3	1	2	1	3	2	2	1	1	1	3	3	3	3	3
1474	5	1	1	0	0	0	0	0	0	0	0	0	0	0	0	0	1	1	0	1	0	0	0	0	0	0	0		4	3	3	3	3	3	3	1	1	1	1	2	2	1	1	1	1	3	3	2	2
1475	2	0	0	0	0	0	0	0	0	0	0	0	0	0	0	0	0	0	0	0	0	0	0	0	0	0	1		1	2	5	1	4	4	5	3	3	3	1	1	3	1	1	1	3	5	5	5	5
1476	6	0	0	0	0	0	0	0	0	0	0	0	0	0	0	0	0	0	0	0	0	0	0	0	0	0	1		1	1	4	1	1	1	1	1	1	1	1	1	2	1	1	1	2	2	3	2	2
1477	2	0	0	0	0	0	0	0	0	0	0	0	0	0	0	0	0	0	0	0	0	0	0	0	0	0	1		1	5	2	4	2	3	3	1	1	1	1	1	2	1	1	1	3	1	3	1	1
1478	7	0	0	0	0	0	0	0	0	0	0	0	0	0	0	0	0	0	0	0	0	0	0	0	0	0	1		4	1	4	2	4	2	2	2	2	1	1	1	2	1	1	1	2	2	2	2	1
1479	7	0	0	0	0	0	0	0	0	0	0	0	0	0	0	0	0	0	0	0	0	0	0	0	0	0	1		4	5	5	5	5	5	1	1	1	1	1	2	2	1	1	1	1	2	2	4	2
1480	7	0	0	0	0	0	0	0	0	0	0	0	0	0	0	0	0	0	0	0	0	0	0	0	0	0	1		2	3	3	3	3	3	3	3	3	1	1	1	2	1	1	1	3	2	2	3	3
1481	6	0	0	1	0	0	0	0	0	0	0	0	0	0	0	0	0	0	0	0	0	0	0	0	0	1	0	Dry eye	3	5	2	4	2	5	3	1	1	1	1	1	2	1	1	1	3	4	3	3	1
1482	3	1	0	1	0	0	0	0	0	0	0	0	0	0	0	0	0	0	0	0	0	0	0	0	0	0	0		1	4	3	4	3	4	3	2	1	1	1	1	2	1	1	1	2	2	4	1	1
1483	2	0	0	0	0	0	0	0	0	0	0	0	0	0	0	0	0	0	0	0	0	1	0	0	0	0	0		1	1	5	1	5	1	5	1	1	1	1	3	2	1	1	1	1	5	1	2	1
1484	2	0	0	0	0	0	0	0	0	0	0	0	0	0	0	0	0	0	0	0	0	1	0	0	0	0	0		1	1	4	1	1	1	5	3	3	3	3	3	3	3	3	3	3	2	2	2	2
1485	7	1	0	0	0	0	0	0	0	0	0	0	0	0	0	0	0	0	0	0	0	0	0	0	0	0	0		1	4	3	3	2	4	2	1	1	1	1	1	2	1	1	1	2	3	5	4	1
1486	6	1	0	0	0	0	0	0	0	0	0	0	0	0	0	0	0	0	1	0	0	0	0	0	0	1	0	Arthritis, tenosynovitis, carpal tunnel syndrome	1	2	4	2	4	1	4	1	3	1	1	2	2	1	1	1	3	3	1	1	1
1487	7	0	0	0	0	0	0	0	0	0	0	0	0	0	0	0	0	0	0	0	0	0	0	0	1	0	0		1	3	3	4	3	3	2	1	2	1	1	2	2	1	1	1	3	3	3	4	1
1488	2	0	0	0	0	0	0	0	0	0	0	0	0	0	0	0	0	0	0	1	0	0	0	0	0	0	0		1	2	3	3	3	3	4	2	1	1	1	2	2	1	1	1	3	1	1	1	1
1489	6	0	0	0	0	0	0	0	0	0	0	0	0	0	0	0	0	0	0	0	0	0	0	0	0	0	1		1	3	3	3	3	3	3	3	3	3	3	3	3	3	3	3	3	2	2	3	3
1490	4	0	0	0	0	0	0	0	0	0	0	0	0	0	0	0	0	0	0	0	0	0	1	0	0	0	0		1	1	5	1	5	2	5	1	1	1	1	1	2	1	1	1	3	5	2	4	3
1491	5	0	0	0	0	0	0	0	0	0	0	0	1	0	0	0	0	0	0	0	0	0	0	0	0	0	0		2	4	3	3	4	4	4	1	1	1	1	1	2	1	1	1	2	2	2	3	1
1492	6	0	0	0	0	0	0	0	0	0	0	0	0	0	0	0	0	0	0	0	0	0	0	0	0	0	1		1	2	2	3	3	3	3	1	1	1	1	1	2	1	1	1	3	2	2	5	1
1493	6	0	0	0	0	0	0	0	0	0	0	0	0	0	0	0	0	0	0	0	0	0	0	0	0	0	1		1	2	4	2	4	3	4	1	1	1	1	1	2	1	1	1	2	2	2	3	2
1494	5	0	1	1	0	0	0	0	0	0	0	0	0	0	0	0	0	0	0	0	0	0	0	0	0	0	0		1	2	3	4	2	4	3	3	1	1	1	1	2	1	1	1	2	2	1	1	1
1495	3	0	0	0	0	0	0	0	0	0	0	0	0	0	0	0	0	0	0	0	0	0	0	0	0	0	1		1	5	1	5	1	5	1	2	3	1	1	1	2	1	1	1	2	4	2	1	1
1496	6	0	0	0	0	0	0	0	0	1	0	0	0	0	0	0	0	0	0	0	0	0	0	0	0	1	0	Autoimmune disease	1	5	1	5	1	5	1	1	1	1	1	1	2	1	1	1	2	2	1	4	1
1497	5	1	0	0	1	0	0	0	0	0	0	0	0	0	0	0	0	0	0	0	0	0	0	0	0	0	0		1	4	3	4	2	3	2	1	3	1	1	2	2	1	1	1	3	2	3	3	4
1498	3	0	0	0	0	0	0	0	0	0	0	0	0	0	0	0	0	0	0	0	0	0	0	0	0	0	1		1	1	1	1	4	1	1	3	1	1	2	3	3	3	3	3	3	1	1	1	1
1499	2	0	0	0	0	0	0	0	0	0	0	0	0	0	1	0	0	0	0	0	0	0	0	0	0	0	0		1	1	4	2	4	2	4	1	1	1	1	1	2	3	3	3	3	4	4	3	2
1500	6	0	0	0	0	0	0	0	0	0	0	0	0	1	0	0	0	0	0	0	0	0	0	0	0	0	0		2	4	4	2	3	3	3	1	1	1	1	1	1	3	1	1	3	2	2	3	1
1501	3	0	0	0	0	0	0	0	0	0	0	0	0	0	0	0	0	0	0	0	0	0	0	0	0	0	1		1	1	5	1	5	1	5	1	1	1	1	1	1	1	1	1	1	5	5	5	1
1502	7	0	0	0	0	0	0	0	0	1	0	0	0	0	0	0	0	0	0	0	0	0	0	0	0	0	0		3	5	2	4	3	5	3	1	1	1	1	1	3	1	1	1	2	2	3	3	2
1503	2	0	0	0	0	0	0	0	0	0	0	0	0	0	0	0	0	0	0	0	0	0	0	0	0	0	1		1	1	4	4	4	1	4	1	1	1	1	3	2	1	1	1	1	5	5	2	1
1504	3	0	0	0	1	0	0	0	0	0	0	0	0	0	0	0	0	0	0	0	0	0	0	0	0	0	0		2	2	4	2	4	2	3	1	1	1	1	2	3	1	1	1	2	5	4	2	1
1505	7	1	1	1	1	0	1	0	0	0	0	0	0	0	0	1	0	1	0	0	0	0	0	0	0	0	0		4	5	2	5	2	5	2	1	1	1	1	1	2	1	1	1	2	2	2	5	3
1506	3	0	0	0	0	0	0	0	0	0	0	0	0	0	0	0	0	0	0	1	0	0	0	0	0	0	0		2	4	3	4	3	5	2	1	1	1	1	2	2	2	2	2	2	5	1	4	5
1507	3	0	0	0	0	0	0	0	0	0	0	0	0	0	0	0	0	0	0	1	0	0	0	0	0	0	0		2	2	4	3	4	3	4	1	3	1	1	3	2	1	1	1	3	2	3	2	1
1508	5	0	0	0	0	0	0	0	0	0	0	0	0	0	0	0	0	0	0	0	0	0	0	0	0	0	1		2	1	3	2	4	2	5	1	1	1	1	1	2	1	1	1	2	3	4	2	1
1509	3	0	0	0	0	0	0	0	0	0	0	0	0	0	0	0	0	0	0	1	0	0	0	0	0	0	0		1	2	2	2	4	2	4	1	1	1	2	1	2	1	1	1	2	2	2	2	2
1510	7	1	0	0	0	0	0	0	0	0	0	0	0	0	0	0	0	0	0	0	0	0	0	0	0	0	0		1	3	3	3	3	3	3	3	3	3	3	3	3	3	3	3	3	1	1	4	1
1511	6	1	0	0	0	0	0	0	0	0	0	0	0	0	0	0	0	0	0	0	0	0	0	0	0	0	0		1	5	4	4	3	4	3	3	1	1	1	2	2	1	1	1	2	4	3	2	2
1512	2	0	0	0	0	0	0	0	0	0	0	0	0	0	0	0	0	0	0	0	0	0	0	0	0	0	1		1	3	4	3	2	4	4	1	3	1	1	2	2	1	1	1	3	5	4	2	2
1513	5	0	0	0	0	0	0	0	0	0	0	0	0	0	0	0	0	0	0	0	0	0	0	0	0	0	1		1	4	3	3	2	4	2	1	1	1	1	1	2	1	1	1	1	5	4	2	3
1514	4	0	0	0	0	0	0	0	0	0	0	0	0	0	0	0	0	0	0	0	0	0	0	0	0	0	1		1	1	5	1	5	1	3	3	3	1	1	3	2	1	1	1	3	3	3	3	1
1515	2	0	0	0	0	0	0	0	0	1	0	0	0	0	0	0	0	0	0	0	0	0	0	0	0	0	0		1	3	4	2	4	2	3	1	1	1	1	1	2	1	1	1	3	5	5	2	1
1516	2	0	0	0	0	0	0	0	0	0	0	0	0	0	0	0	0	0	0	0	0	0	0	0	0	0	1		1	4	3	3	3	3	2	3	3	3	1	3	2	1	1	1	2	1	1	2	2
1517	6	0	0	0	0	0	0	0	1	1	0	0	0	0	0	1	0	1	1	0	0	0	0	0	0	0	0		1	3	4	3	3	3	3	3	3	1	1	2	2	1	1	1	2	2	3	1	1
1518	5	0	0	0	0	0	0	0	0	0	0	1	0	0	0	0	0	0	0	0	0	0	0	0	0	0	0		1	4	2	4	2	3	2	1	1	1	1	1	2	1	1	1	2	4	4	1	1
1519	5	0	0	0	0	0	0	0	0	0	0	0	0	0	0	0	0	0	0	0	0	0	0	0	0	0	1		2	4	2	4	2	4	2	1	1	1	1	2	2	1	1	1	1	3	3	2	1
1520	7	1	0	0	0	0	0	0	0	0	0	0	0	0	0	0	0	0	0	0	0	0	0	0	0	0	0		1	5	1	5	1	5	2	2	1	1	1	1	2	1	1	2	3	2	1	3	1
1521	2	0	0	0	0	0	0	0	0	0	0	0	0	0	0	0	0	0	0	0	0	1	0	0	0	0	0		1	3	3	3	3	3	3	1	2	1	1	1	2	1	1	1	2	1	2	1	1
1522	6	1	0	0	0	0	0	0	0	0	0	0	0	0	0	0	0	0	0	0	0	0	0	0	0	0	0		1	3	3	4	3	4	3	3	1	1	1	2	2	1	1	1	3	2	4	3	1
1523	7	1	1	0	0	0	0	0	0	0	0	0	0	0	0	0	0	0	0	0	0	0	0	0	0	0	0		3	4	3	4	3	4	3	2	2	1	1	2	2	1	1	1	2	2	2	1	1
1524	5	1	0	0	0	0	0	0	0	0	1	0	0	0	0	0	0	0	0	0	0	0	0	0	0	0	0		1	4	4	2	3	3	4	1	3	1	1	3	3	1	1	3	1	3	4	2	3
1525	3	0	0	0	0	0	0	0	0	0	0	0	0	0	0	0	0	0	0	0	0	0	0	0	0	0	1		1	3	3	3	2	4	2	1	3	1	1	3	2	1	3	1	3	1	1	4	1
1526	5	1	0	0	0	0	0	0	0	0	0	0	0	0	0	0	0	0	0	0	0	0	0	0	0	0	0		1	5	3	3	4	3	3	1	1	1	1	1	2	1	1	1	1	1	1	4	5
1527	6	0	0	0	0	0	0	0	0	0	0	0	0	0	0	0	0	0	1	0	0	0	0	0	0	0	0		1	4	3	4	3	4	3	3	1	3	1	1	2	1	1	1	3	2	2	3	3
1528	3	0	0	0	0	0	0	0	0	0	0	0	0	0	1	0	0	0	0	0	0	0	0	0	0	0	0		1	4	2	4	2	4	3	1	1	1	1	3	3	1	1	1	2	4	2	4	1
1529	5	0	0	0	0	0	0	0	0	0	0	0	0	0	0	0	0	0	0	0	0	0	0	0	0	0	1		1	3	4	3	2	4	2	1	3	1	1	1	2	1	1	1	3	4	3	4	1
1530	7	0	0	0	0	0	0	0	0	0	0	0	0	0	0	0	0	0	0	0	0	0	0	0	0	0	1		1	4	2	4	2	4	3	1	1	1	1	3	2	1	1	1	2	2	2	4	1
1531	6	1	1	0	0	0	0	0	0	0	0	0	0	0	0	0	0	0	0	0	0	0	0	0	0	0	0		1	4	3	4	2	5	3	3	1	1	1	1	2	1	1	1	2	4	3	1	1
1532	3	0	0	1	0	0	0	0	0	1	0	0	0	0	0	0	0	0	0	0	0	0	0	0	0	0	0		1	1	5	1	5	1	1	1	1	1	1	2	2	1	1	1	2	5	5	4	1
1533	7	0	0	0	0	0	0	0	0	0	0	0	0	0	0	0	0	0	0	0	0	0	0	0	0	0	1		3	3	3	3	3	3	3	1	1	1	1	1	2	1	1	1	2	2	2	3	3
1534	7	0	0	0	0	0	0	0	0	0	0	0	0	0	0	0	0	0	0	0	0	0	0	0	0	0	1		2	4	3	4	2	4	3	3	1	1	1	3	3	1	1	3	2	4	2	4	1
1535	2	0	0	0	0	0	0	0	0	0	0	0	0	0	0	0	0	0	0	0	0	0	0	0	0	0	1		1	2	2	3	3	3	3	3	3	1	1	2	2	1	1	1	3	2	3	3	3
1536	6	1	0	1	0	0	0	0	0	0	0	0	0	0	0	0	0	0	0	0	0	0	0	0	0	0	0		2	5	1	5	1	4	3	2	1	1	1	2	2	1	1	1	3	2	2	2	1
1537	2	0	0	0	0	0	0	0	0	0	0	0	0	0	0	0	0	0	0	0	0	0	0	0	0	0	1		1	2	2	2	2	2	2	1	2	1	1	1	2	1	2	1	2	3	3	3	3
1538	7	0	0	0	1	0	0	0	0	0	0	0	0	0	0	0	0	1	0	0	0	0	0	1	0	0	0		1	4	5	3	5	3	5	1	1	1	1	1	2	1	1	1	1	1	1	5	1
1539	6	0	0	0	0	0	0	0	0	0	0	0	0	0	0	0	0	0	0	0	0	0	0	0	0	0	1		2	3	3	3	3	3	3	2	3	3	1	1	2	1	1	1	2	2	2	2	2
1540	7	0	0	0	0	0	0	0	0	0	0	0	0	0	0	0	0	0	0	0	0	0	0	0	0	0	1		1	2	4	2	3	2	4	1	3	1	1	1	2	1	1	1	2	5	5	1	3
1541	2	0	0	0	0	0	0	0	0	0	0	0	0	0	0	0	0	0	0	0	0	0	0	0	0	0	1		1	1	1	1	1	1	1	2	2	2	2	2	2	2	2	2	2	1	1	2	1
1542	2	0	0	0	0	0	0	0	0	0	0	0	0	0	0	0	0	0	0	0	0	0	0	0	0	0	1		1	2	4	4	4	2	4	2	1	1	1	3	2	3	3	1	3	4	2	4	1
1543	5	0	0	0	0	0	0	0	0	0	0	0	0	0	0	0	0	0	0	0	0	0	1	0	0	0	0		2	3	3	3	3	4	3	1	3	1	1	1	2	1	3	1	2	3	4	3	1
1544	6	0	0	0	0	0	0	0	0	0	0	0	0	0	0	0	0	0	0	0	0	0	0	0	0	0	1		2	4	3	3	3	4	3	1	1	1	1	1	2	1	1	1	2	2	2	1	1
1545	6	0	0	1	0	0	0	0	0	0	0	0	0	0	0	0	0	0	0	0	0	0	0	0	0	0	0		4	2	4	2	4	3	4	3	1	1	1	1	2	1	1	2	2	2	2	2	1
1546	6	0	0	0	0	0	0	0	0	0	0	0	0	0	0	0	0	0	0	0	0	0	0	0	0	0	1		1	4	3	4	2	5	2	3	3	1	1	2	2	1	1	1	3	2	3	1	1
1547	6	0	0	1	0	0	0	0	0	0	0	0	0	0	0	0	0	0	1	0	0	0	0	0	0	0	0		1	4	3	3	3	3	3	1	1	1	1	1	2	1	1	1	2	2	2	4	3
1548	6	0	0	0	0	0	0	0	0	0	0	0	0	0	0	0	0	0	0	0	0	0	0	0	0	0	1		4	4	3	4	2	4	2	1	1	1	1	1	2	1	1	1	2	2	2	2	1
1549	5	0	0	0	0	0	0	0	0	1	0	0	0	0	0	0	1	1	0	0	0	0	0	0	0	0	0		1	5	2	4	2	5	2	1	1	1	1	1	2	1	1	1	2	2	2	1	1
1550	6	1	0	1	0	0	0	0	0	0	0	0	0	0	0	0	0	0	0	0	0	0	0	0	0	1	0	Arteriosclerosis	2	4	3	4	3	4	5	3	1	1	1	1	2	1	1	1	2	2	4	1	5
1551	7	1	0	1	0	0	0	0	1	0	0	0	0	0	0	0	0	0	0	0	0	0	0	0	0	0	0		1	5	2	5	2	5	2	1	1	1	1	1	2	1	1	1	1	3	3	2	3
1552	3	1	0	0	0	0	0	0	0	0	0	0	0	0	0	0	0	0	0	1	0	0	0	0	0	0	0		1	4	4	2	2	3	2	2	2	2	2	2	2	2	2	2	2	3	4	2	4
1553	7	1	0	1	0	0	0	0	0	0	0	0	0	0	0	0	0	0	0	1	0	0	0	0	0	0	0		1	4	4	4	4	3	3	2	3	1	1	2	2	1	1	1	2	2	2	3	3
1554	7	0	0	1	0	0	0	0	0	0	0	0	0	0	0	0	0	0	0	0	0	0	0	0	0	0	0		2	4	3	4	2	4	2	1	2	1	1	2	2	1	2	2	2	1	1	1	1
1555	8	1	0	0	0	0	0	0	0	0	0	0	0	0	0	0	0	0	0	0	0	0	0	0	0	0	0		1	4	3	3	2	4	1	3	1	1	1	1	2	1	1	1	2	5	5	3	2
1556	5	0	0	0	0	0	1	0	0	0	0	0	0	0	0	0	0	0	0	1	0	0	0	0	0	0	0		2	2	5	1	5	2	5	1	1	1	1	3	2	1	1	1	3	3	2	1	1
1557	3	0	0	0	0	0	0	0	0	0	0	0	0	0	0	0	0	0	0	0	0	0	0	0	0	0	1		2	2	4	2	3	3	5	3	3	1	3	2	3	2	2	3	3	5	1	5	5
1558	5	1	1	1	0	0	0	0	0	0	0	0	0	0	0	0	0	0	0	0	0	0	0	0	0	0	0		1	5	2	3	2	3	3	1	1	1	1	1	3	1	1	1	3	5	5	3	3
1559	5	1	0	0	0	0	0	0	0	0	0	0	0	0	0	0	0	0	0	0	0	0	0	0	0	0	0		2	1	3	2	5	3	3	3	3	1	1	3	2	1	1	1	2	1	2	1	1
1560	6	1	0	0	0	0	0	0	0	0	0	0	0	0	0	0	0	0	0	0	0	0	0	0	0	0	0		1	3	3	3	3	5	3	1	3	1	1	1	2	1	1	1	3	2	2	1	1
1561	3	0	0	0	0	0	0	0	0	0	0	0	0	0	0	0	0	0	0	0	0	0	0	0	0	0	1		1	1	5	2	5	2	5	1	1	1	1	2	2	1	1	1	2	3	3	3	1
1562	6	1	0	0	0	0	0	0	0	0	1	0	0	0	0	1	0	0	0	0	0	0	0	0	0	0	0		2	4	2	4	2	4	3	1	1	1	1	1	2	1	3	1	3	3	2	1	1
1563	7	0	0	0	0	0	0	0	0	1	0	0	0	0	0	0	0	1	0	0	0	0	0	0	0	0	0		2	4	1	4	2	4	3	3	3	1	1	3	2	1	3	1	2	2	4	1	1
1564	7	0	0	0	0	0	0	0	0	0	0	0	0	0	0	0	0	0	0	0	0	0	0	0	0	0	1		2	3	2	4	3	3	3	2	2	1	1	1	2	1	1	1	3	2	4	3	1
1565	3	0	0	0	0	0	0	0	0	0	0	0	0	0	0	0	0	0	0	0	0	0	1	0	0	0	0		1	1	5	1	5	2	4	3	3	1	1	2	2	1	1	1	3	2	3	2	1
1566	2	0	0	0	1	0	0	0	0	0	0	0	0	0	0	0	0	0	0	0	0	0	0	0	0	0	0		1	4	3	4	2	4	3	1	1	1	1	1	2	1	3	1	3	3	3	3	3
1567	7	0	0	0	0	0	0	0	0	0	0	0	0	0	0	0	0	0	0	0	0	0	0	0	0	0	1		2	5	2	4	2	5	2	1	1	1	1	3	2	1	1	1	3	2	2	2	1
1568	5	0	0	0	0	0	0	0	0	0	0	0	0	0	0	0	0	0	0	0	0	0	0	0	0	0	1		1	3	3	3	4	3	3	1	1	1	1	1	2	1	1	1	2	4	2	2	3
1569	2	0	0	0	0	0	0	0	0	0	0	0	0	0	0	0	0	0	0	0	0	1	0	0	0	0	0		1	1	5	1	5	1	5	3	3	3	3	3	3	3	3	3	3	3	3	3	3
1570	7	1	0	1	0	0	0	0	0	0	0	0	0	0	0	1	0	0	0	0	0	0	0	0	0	0	0		4	3	4	2	4	3	2	1	1	1	1	1	2	1	1	1	2	4	4	2	2
1571	5	0	0	0	0	0	0	0	0	0	0	0	0	0	0	0	0	0	0	0	0	0	0	0	0	0	1		3	5	1	5	1	5	1	1	1	1	1	1	2	1	1	1	3	1	1	1	1
1572	3	0	0	0	0	0	0	0	0	0	0	0	0	0	1	0	0	0	0	0	0	0	0	0	0	0	0		1	2	4	2	3	4	2	2	1	1	1	1	2	1	1	1	3	3	4	1	2
1573	5	0	0	1	0	0	0	0	0	0	0	0	0	0	0	0	0	0	0	0	0	0	0	0	0	0	0		1	3	4	2	3	3	3	3	3	3	3	3	3	3	3	3	3	3	3	3	3
1574	6	0	0	0	1	0	0	0	1	0	1	0	0	0	0	0	0	0	1	0	0	0	0	0	0	0	0		2	4	3	4	2	3	3	1	1	1	1	1	2	1	1	1	2	3	4	1	1
1575	5	0	1	0	0	0	0	0	0	0	0	0	0	0	0	0	0	0	0	0	0	0	0	0	0	0	0		2	4	3	3	4	4	2	1	1	1	1	1	2	1	1	1	3	3	2	2	3
1576	4	0	0	0	0	0	0	0	0	0	0	0	0	0	0	0	0	0	0	0	0	0	0	0	1	0	0		3	2	3	2	2	3	3	1	2	2	1	2	2	2	3	1	1	3	2	3	4
1577	6	0	0	0	0	0	0	0	1	0	1	0	0	0	0	0	0	0	0	0	0	0	0	0	0	0	0		1	3	4	2	4	2	4	1	1	1	1	3	2	1	1	1	2	3	5	3	3
1578	3	0	0	0	0	0	0	0	0	0	0	0	0	0	0	0	0	0	0	0	0	0	0	0	0	0	1		1	3	3	3	2	4	4	3	3	1	1	1	2	1	1	1	3	5	3	4	1
1579	5	0	0	0	0	0	0	0	0	0	0	0	0	0	0	0	0	0	0	0	0	0	0	0	0	0	1		1	4	2	4	2	4	3	1	1	1	1	1	2	1	1	1	2	2	3	2	1
1580	3	0	0	0	0	0	0	0	0	0	0	0	0	0	0	0	0	0	0	0	0	0	0	0	0	0	1		1	3	3	3	2	3	2	2	1	1	1	1	2	1	1	1	2	4	4	1	2
1581	6	0	0	0	0	0	0	0	0	0	0	0	0	0	0	0	0	0	0	0	0	0	0	0	0	0	1		1	5	1	5	1	5	1	2	1	1	1	1	2	1	1	1	2	3	2	3	3
1582	6	0	0	0	0	0	0	0	0	0	0	0	0	0	0	0	0	0	0	0	0	0	0	0	0	0	1		2	5	1	5	1	5	1	3	3	1	1	1	3	1	1	1	3	2	1	1	1
1583	4	0	0	0	0	0	0	0	0	0	0	0	0	0	0	0	0	0	0	0	0	0	0	0	0	0	1		1	1	5	2	4	3	3	3	1	1	1	1	2	1	1	1	1	3	3	1	1
1584	5	0	0	0	0	0	0	0	0	0	0	0	0	0	0	0	0	0	0	0	0	0	0	0	0	1	0	Allergy	2	1	5	1	5	2	5	3	2	1	1	3	2	1	1	1	1	5	5	1	1
1585	6	0	0	0	0	0	0	0	0	0	0	0	0	0	0	0	0	0	0	0	0	0	0	0	0	0	1		1	3	4	2	4	4	3	1	3	1	1	3	2	1	1	1	1	4	3	3	4
1586	6	1	0	1	0	0	0	0	0	0	0	0	0	0	0	0	0	0	0	0	0	0	0	0	0	0	0		3	4	2	3	2	3	2	2	1	1	1	1	2	1	1	1	3	2	3	1	1
1587	5	1	0	0	0	0	0	0	0	0	0	0	0	0	0	0	0	0	0	0	0	0	0	0	0	0	0		1	1	5	1	5	2	5	1	1	1	1	1	2	1	1	1	1	1	2	1	1
1588	6	1	1	0	0	0	0	0	0	0	0	0	0	0	0	0	0	0	0	0	0	0	0	0	0	0	0		3	4	2	3	3	3	2	2	1	1	1	2	2	2	1	1	2	3	2	3	1
1589	6	0	0	0	0	0	0	0	0	0	0	0	0	0	0	0	0	0	0	0	0	0	0	0	0	0	1		1	4	3	4	1	4	4	1	1	1	1	1	2	1	1	1	3	1	3	1	1
1590	5	0	0	0	0	0	0	0	0	0	0	0	0	0	0	0	0	0	0	0	0	0	0	0	0	0	1		1	4	2	4	2	4	2	1	1	1	1	1	2	1	1	1	2	1	1	4	1
1591	3	0	0	0	0	0	0	0	0	0	0	0	0	0	0	0	0	0	0	0	0	0	0	0	0	0	1		1	2	4	2	4	2	5	1	3	1	1	3	2	1	1	1	2	2	3	3	1
1592	3	0	0	0	0	0	0	0	0	0	0	0	0	0	0	0	0	0	0	0	0	0	0	0	0	0	1		1	4	3	4	3	4	4	2	1	1	1	2	2	1	1	1	2	4	4	1	1
1593	6	0	0	0	0	0	0	0	0	0	0	0	0	0	0	0	0	0	0	0	0	0	0	0	0	0	1		1	4	1	4	1	5	1	1	1	1	1	1	2	1	1	1	1	2	4	2	1
1594	5	1	0	0	0	0	0	0	0	1	0	0	0	0	0	0	0	0	0	0	0	0	0	0	0	0	0		1	2	4	3	3	4	5	1	1	2	1	1	2	1	1	1	3	3	3	4	5
1595	6	1	0	0	0	0	0	0	0	0	1	0	0	0	0	0	0	0	0	0	0	0	0	0	0	0	0		1	3	3	3	3	3	4	1	3	1	1	3	2	1	1	1	2	3	2	2	4
1596	2	0	0	0	0	0	0	0	0	0	0	0	0	0	0	0	0	0	0	0	0	0	0	0	0	0	1		1	2	3	4	3	4	3	1	1	1	1	1	3	1	1	1	3	2	2	2	3
1597	6	1	0	0	0	0	0	0	0	0	0	0	0	0	0	0	0	0	1	0	0	0	0	0	0	0	0		3	2	4	2	4	2	4	2	1	1	1	3	2	1	1	2	3	4	5	3	1
1598	5	1	0	0	0	0	0	0	0	0	0	0	0	0	0	0	0	0	0	0	0	0	0	0	0	0	0		2	3	4	3	3	3	3	1	3	2	1	2	2	2	1	1	3	2	3	1	2
1599	7	1	0	0	0	0	1	0	0	0	0	0	0	0	0	1	0	0	0	0	0	0	0	0	0	0	0		1	3	4	2	4	3	3	1	1	1	1	1	2	1	1	1	2	3	5	1	3
1600	3	0	0	0	0	0	0	0	0	0	0	0	0	0	0	0	0	0	0	0	0	0	0	0	0	0	1		1	4	2	2	2	4	2	1	3	1	1	1	2	1	1	1	3	2	2	1	1
1601	6	0	1	1	0	0	0	0	0	1	1	0	0	0	0	0	0	1	1	0	0	0	1	0	1	0	0		2	3	3	3	4	4	3	1	1	1	1	2	2	2	1	1	2	4	4	2	1
1602	6	0	0	1	0	0	1	0	0	0	0	0	0	1	0	1	0	0	1	0	0	0	0	0	0	0	0		4	4	4	3	2	2	4	2	1	1	1	2	2	1	1	2	2	2	1	5	1
1603	3	0	0	0	0	0	0	0	0	0	0	0	0	0	0	0	0	0	0	0	0	0	0	0	0	0	1		1	2	4	2	4	2	4	1	3	1	2	3	2	1	1	1	3	4	5	2	1
1604	6	0	0	0	0	0	0	0	0	0	0	0	0	0	0	0	0	0	0	0	0	0	0	0	0	0	1		1	2	5	2	4	3	5	1	1	1	1	1	2	1	1	1	2	5	4	2	3
1605	6	0	1	0	0	0	0	0	0	0	0	0	0	0	0	0	0	0	0	0	0	1	0	0	0	0	0		1	1	5	1	5	1	5	1	2	1	1	1	2	1	1	3	2	5	5	1	1
1606	3	0	0	0	0	0	0	0	0	0	0	0	0	0	0	0	0	0	0	0	0	0	0	0	0	0	1		1	3	4	2	3	3	4	3	3	1	3	3	2	1	1	1	3	2	5	1	1
1607	6	1	0	0	0	0	0	0	0	0	0	0	0	0	0	0	0	0	0	0	0	0	0	0	0	0	0		2	4	4	4	3	5	5	1	2	1	1	3	2	1	3	2	2	3	2	3	3
1608	5	0	0	1	0	0	0	0	0	1	1	0	0	0	0	0	0	1	1	0	0	0	0	0	0	0	0		1	1	5	1	5	1	3	1	1	1	1	1	2	1	1	1	2	1	4	1	1
1609	6	1	0	0	0	0	0	0	0	0	0	0	0	0	0	0	0	0	0	0	0	0	0	0	0	0	0		1	4	2	4	3	4	2	1	1	1	1	1	2	1	1	1	3	2	1	4	1
1610	5	1	0	0	0	0	0	0	0	0	0	0	0	0	0	0	0	0	0	0	0	0	0	0	0	0	0		2	2	4	3	4	2	3	3	3	1	1	3	2	1	3	1	1	4	4	2	4
1611	5	0	0	0	0	0	0	0	0	0	0	0	0	0	0	0	0	0	0	0	0	0	0	0	0	0	1		1	3	5	1	4	3	4	3	1	1	1	2	2	1	1	1	2	3	4	2	1
1612	8	1	0	0	0	0	0	0	0	1	0	0	0	0	0	0	0	0	0	0	0	0	0	0	0	0	0		2	5	3	3	4	4	3	3	1	1	1	1	2	1	1	1	1	3	2	3	1
1613	3	0	0	0	0	0	0	0	0	0	0	0	0	0	0	0	0	0	0	0	0	0	0	0	0	0	1		1	3	4	3	2	3	2	3	3	3	3	3	3	3	3	3	3	3	3	2	3
1614	2	0	0	0	0	0	0	0	0	0	0	0	0	0	0	0	0	0	0	0	0	0	0	0	0	0	1		2	4	4	3	3	5	4	1	2	2	1	1	1	1	2	1	1	1	3	1	1
1615	8	1	0	0	0	0	0	0	0	0	0	0	0	0	0	0	0	0	0	0	0	0	0	0	0	0	0		1	3	2	2	3	4	3	3	3	3	3	3	2	1	3	3	3	1	3	3	4
1616	5	0	0	0	0	0	0	0	0	0	0	0	0	0	0	0	0	0	0	0	0	0	0	0	0	0	1		1	3	4	2	3	4	1	1	1	1	1	3	2	1	1	1	3	3	2	4	1
1617	7	1	0	0	0	0	0	0	0	0	0	0	0	0	0	0	0	0	0	0	0	0	0	0	0	0	0		1	4	2	4	2	4	3	1	1	1	1	1	2	1	1	1	2	2	1	1	1
1618	5	0	0	0	0	0	0	0	0	0	0	0	0	0	0	0	0	0	0	0	0	0	0	0	0	0	1		3	4	2	3	2	5	2	1	1	1	1	1	3	1	1	1	2	3	2	4	2
1619	6	0	1	0	0	0	0	0	0	0	0	0	0	0	0	0	0	0	0	0	0	0	0	0	0	0	0		1	2	3	3	2	3	1	3	1	1	1	1	2	1	1	1	1	4	2	1	5
1620	5	0	0	0	0	0	0	0	0	0	0	0	0	0	0	0	0	0	0	1	0	0	0	0	0	0	0		2	1	5	1	4	1	5	1	1	1	1	3	2	1	3	1	3	3	2	2	1
1621	7	0	0	0	0	0	0	0	0	0	0	0	0	0	0	0	0	0	0	0	0	0	0	0	0	0	1		1	2	4	2	4	4	4	1	1	1	1	2	2	1	1	1	2	2	3	1	1
1622	7	1	0	0	0	0	0	0	0	0	0	0	0	0	0	0	0	1	0	0	0	0	0	0	0	0	0		1	5	1	5	1	5	5	2	1	1	1	2	2	1	1	1	2	2	2	5	1
1623	2	0	0	0	0	0	0	0	0	0	0	0	0	0	0	0	0	0	0	0	0	0	0	0	0	0	1		1	4	3	4	3	3	2	3	3	3	1	2	2	1	3	3	3	5	5	2	3
1624	6	0	1	0	0	0	0	0	0	0	0	0	0	0	0	0	0	0	0	0	0	0	0	0	0	0	0		1	4	2	4	2	4	2	1	1	1	1	1	2	1	1	1	2	2	4	2	1
1625	6	0	0	0	0	0	0	0	0	0	0	0	0	0	0	0	0	0	0	0	0	0	0	0	0	0	1		1	3	4	2	4	3	3	1	1	1	1	2	2	1	1	1	1	3	5	1	1
1626	3	0	0	0	0	0	0	0	0	0	0	0	0	0	0	0	0	0	0	0	0	0	0	0	0	0	1		1	3	3	3	3	3	3	1	1	1	1	2	2	1	1	1	3	3	3	3	1
1627	7	1	0	1	0	0	0	0	1	0	0	0	0	0	0	0	0	0	0	0	0	0	0	0	0	0	0		4	1	5	1	5	2	4	1	1	1	1	3	2	2	1	1	3	3	2	2	1
1628	3	0	0	0	0	0	0	0	0	0	0	0	0	0	0	0	0	0	0	0	0	0	0	0	0	0	1		1	4	2	3	2	4	2	1	2	1	1	2	2	1	2	1	2	3	3	3	5
1629	5	0	0	0	0	0	0	0	0	0	0	0	0	0	0	0	0	0	0	0	0	0	0	0	0	0	1		1	4	2	3	3	3	3	2	1	2	1	3	3	1	1	1	2	5	5	2	3
1630	6	0	0	0	0	0	0	0	0	0	0	0	0	0	0	0	0	0	0	0	0	0	0	0	0	0	1		1	3	4	4	3	4	3	1	1	1	1	2	2	1	1	1	1	1	1	4	1
1631	3	0	0	0	0	0	0	0	0	0	0	0	0	0	0	0	0	0	0	0	0	0	0	0	0	0	1		1	1	4	1	5	2	5	1	1	1	1	1	2	1	1	1	2	3	3	1	2
1632	3	0	0	0	0	0	0	0	0	0	0	0	0	0	0	0	0	0	0	0	0	0	0	0	0	0	1		1	2	5	2	4	2	5	2	2	1	1	2	2	1	1	1	3	4	3	3	1
1633	6	0	0	0	0	0	0	0	0	0	0	0	0	0	0	0	0	0	0	0	0	0	0	0	0	0	1		1	4	2	4	2	3	2	1	1	1	1	1	2	1	1	1	2	5	4	2	1
1634	6	0	0	0	0	0	0	0	0	0	1	0	0	0	0	0	0	0	0	0	0	0	0	0	0	0	0		2	3	4	4	3	4	2	1	2	1	1	1	2	1	1	1	2	2	3	3	4
1635	5	0	0	0	0	0	0	0	0	0	0	0	0	0	0	0	0	0	0	0	0	0	0	0	0	0	1		4	1	5	1	5	1	5	1	1	1	1	1	2	1	1	1	3	3	3	4	1
1636	3	0	0	0	0	0	0	0	0	0	0	0	0	0	0	0	0	0	0	1	0	0	0	0	0	0	0		2	4	4	4	2	4	3	1	1	1	1	1	2	1	1	1	1	5	5	2	1
1637	7	0	0	0	0	0	0	0	0	0	0	0	0	0	0	0	0	0	0	0	0	0	0	0	0	1	0	Oseteoprosis	1	4	2	4	1	5	2	1	1	1	1	1	3	1	1	1	2	2	2	1	1
1638	6	1	1	0	0	0	0	0	0	0	0	0	0	0	0	0	0	0	0	0	0	0	0	0	0	0	0		1	4	2	4	2	4	2	1	1	1	1	2	2	2	2	1	2	3	3	3	1
1639	2	0	0	0	0	0	0	0	0	0	0	0	0	0	0	0	0	0	0	0	0	0	0	0	0	0	1		1	4	4	2	3	3	3	2	3	1	2	2	2	2	2	1	1	1	1	3	3
1640	3	0	0	0	0	0	0	0	0	0	0	0	0	0	0	0	0	0	0	0	0	0	0	0	0	0	1		1	4	2	4	2	4	3	1	1	1	1	2	2	1	1	1	3	3	3	2	1
1641	6	0	0	0	0	0	0	0	0	0	0	0	0	0	0	0	0	0	0	0	0	0	0	0	0	0	1		4	4	4	4	2	4	2	1	2	1	1	1	2	1	1	1	1	5	5	4	1
1642	5	0	0	0	0	0	0	0	0	0	0	0	0	0	0	0	0	0	0	0	0	0	0	0	0	0	1		1	3	3	3	3	3	3	1	1	1	1	1	2	1	1	1	2	3	5	1	1
1643	2	0	0	0	0	0	0	0	0	0	0	0	0	0	0	0	0	0	0	0	0	0	0	0	0	0	1		1	3	3	3	3	3	3	3	3	3	3	3	3	3	3	3	3	3	3	3	3
1644	6	0	0	0	0	0	0	0	0	0	0	0	0	0	0	0	0	0	0	0	0	0	0	0	0	0	1		1	4	3	3	3	4	3	1	1	1	1	1	2	1	1	1	2	5	4	1	1
1645	6	1	0	0	0	0	0	0	0	0	0	0	0	0	0	0	0	0	0	0	0	1	0	0	0	0	0		1	4	2	5	2	5	1	3	1	1	3	2	1	3	3	2	3	2	1	5	2
1646	5	0	0	0	0	0	0	0	0	0	0	0	0	0	0	0	0	0	0	0	0	0	0	0	0	0	1		1	5	1	5	1	4	3	2	2	1	1	2	2	1	1	1	1	1	1	5	1
1647	4	0	0	0	0	0	0	0	0	0	0	0	0	0	1	0	0	0	0	0	0	1	0	0	0	0	0		1	2	4	1	5	2	2	1	3	3	1	1	2	1	1	1	2	5	5	3	3
1648	7	1	1	1	1	0	0	0	0	0	0	0	0	0	0	0	0	0	0	0	0	0	0	0	0	0	0		4	4	2	4	2	4	3	3	3	1	1	3	1	1	1	1	2	2	2	1	1
1649	5	0	0	0	0	0	0	0	0	0	0	1	0	0	0	1	0	0	0	0	0	0	1	0	0	0	0		2	4	3	4	2	4	3	2	3	1	1	2	2	1	1	1	2	3	2	2	4
1650	2	0	0	0	0	0	0	0	0	0	0	0	0	0	0	0	0	0	0	0	0	0	0	0	0	0	1		2	2	3	2	3	2	3	1	2	1	2	2	2	1	2	1	2	2	1	2	1
1651	6	0	0	0	0	0	0	0	0	0	0	0	0	0	0	0	0	0	0	0	0	0	0	0	0	0	1		2	3	3	4	3	3	2	1	2	1	1	2	2	1	1	1	2	2	3	4	1
1652	6	0	0	0	0	0	0	0	0	0	0	0	0	0	0	0	0	0	0	0	0	0	0	0	0	0	1		1	4	3	3	2	3	3	1	1	1	1	1	2	1	1	1	2	2	2	4	3
1653	5	0	1	0	0	0	1	0	0	0	0	0	0	0	0	0	0	0	0	0	0	0	0	0	0	0	0		1	4	3	3	3	3	3	2	1	1	1	2	2	1	1	1	3	2	2	5	1
1654	7	0	0	0	0	0	0	0	0	0	0	0	0	0	0	0	0	0	0	0	0	0	0	0	0	0	1		1	3	3	3	3	3	3	3	3	1	1	3	2	1	1	1	3	3	4	3	1
1655	5	0	0	0	0	0	0	0	0	0	0	0	0	0	0	0	0	0	0	0	0	0	0	0	0	0	1		1	3	4	2	2	2	3	2	2	1	1	2	1	1	1	1	1	5	1	1	1
1656	3	0	0	0	0	0	0	0	0	0	0	0	0	0	0	0	0	0	0	0	0	0	0	0	0	0	1		1	3	4	4	4	4	4	1	1	1	1	1	2	1	1	1	1	2	1	3	3
1657	7	0	0	0	0	0	0	0	0	0	0	0	0	0	0	0	0	0	0	0	0	0	0	0	0	0	1		1	3	4	3	2	2	4	2	1	1	1	1	2	1	1	1	2	3	3	4	1
1658	5	0	0	0	0	0	0	0	0	0	0	0	0	0	0	0	0	0	0	0	0	0	0	0	0	0	1		1	4	3	4	2	4	2	1	1	3	1	1	2	1	1	1	3	2	4	3	1
1659	7	0	0	0	0	0	0	0	0	0	0	0	0	0	0	0	0	0	0	0	0	0	0	0	0	0	1		1	4	3	3	3	3	3	1	1	1	1	2	2	1	1	1	3	4	3	1	1
1660	2	0	0	0	0	0	0	0	0	0	0	0	0	0	0	0	0	0	0	0	0	0	0	0	0	0	1		1	1	5	1	5	1	5	3	3	3	1	1	2	1	1	1	3	1	2	2	1
1661	3	0	0	0	0	0	0	0	0	0	0	0	0	0	0	0	0	0	0	0	0	0	0	1	0	0	0		1	4	2	5	1	4	3	1	1	1	1	1	2	1	1	1	2	5	5	3	5
1662	7	0	0	0	0	0	0	0	0	0	0	0	0	0	0	0	0	0	0	0	0	0	0	0	1	0	0		2	2	5	4	2	4	3	1	2	1	1	1	2	1	1	2	2	2	2	1	1
1663	3	0	0	0	0	0	0	0	0	0	0	0	0	0	0	0	0	0	0	0	0	0	0	0	0	0	1		1	4	4	4	3	4	3	3	2	2	2	2	1	2	2	2	3	5	1	5	3
1664	2	0	0	0	0	0	0	0	0	0	0	0	0	0	0	0	0	0	0	0	0	0	0	0	0	0	1		1	4	4	5	2	5	3	1	1	1	1	2	2	1	1	1	3	3	3	3	1
1665	3	0	0	0	0	0	0	0	0	0	0	0	0	0	0	0	0	0	0	1	0	0	0	0	0	0	0		1	5	1	5	1	5	1	2	2	1	1	2	2	1	1	1	3	1	1	1	1
1666	5	1	0	1	0	0	0	0	0	0	0	0	0	0	0	0	0	1	0	0	0	0	0	1	1	0	0		1	5	1	5	1	5	1	1	1	1	1	1	2	1	2	1	3	2	2	4	1
1667	2	0	0	1	0	0	0	0	0	0	0	0	0	0	0	0	0	0	0	0	0	0	0	0	0	0	0		2	4	4	4	4	4	4	1	1	1	1	1	2	1	1	1	2	5	5	2	4
1668	7	0	0	0	0	0	0	0	0	0	0	0	0	0	0	0	0	0	0	0	0	0	0	0	0	0	1		1	3	2	4	3	4	5	2	2	1	1	1	2	1	1	1	2	2	3	1	1
1669	7	0	0	1	0	0	0	0	0	0	0	0	0	0	0	0	0	1	0	0	0	0	1	0	0	0	0		3	5	2	5	2	5	1	1	1	1	1	1	2	1	1	2	2	2	2	1	1
1670	2	0	0	0	0	0	0	0	0	0	0	0	0	0	0	0	0	0	0	0	0	0	0	0	0	0	1		1	1	4	1	4	3	4	2	1	1	1	1	2	1	1	3	3	3	1	1	1
1671	6	0	0	1	0	0	0	0	0	0	0	0	0	0	0	0	0	1	1	0	0	0	0	1	0	0	0		1	3	4	4	2	4	3	2	1	1	1	1	2	1	1	1	2	4	3	2	1
1672	5	0	0	0	0	0	0	0	0	0	0	0	0	0	0	0	0	0	0	0	0	0	0	0	0	0	1		2	2	3	2	2	2	3	3	3	1	1	2	2	1	1	1	3	3	4	1	1
1673	7	0	0	0	0	0	0	0	0	0	0	0	0	0	0	0	0	0	0	0	0	0	0	0	0	0	1		1	4	3	4	2	3	2	3	3	1	1	1	2	1	1	1	3	4	2	3	2
1674	7	0	0	0	0	0	0	0	0	0	0	0	0	0	0	0	0	0	0	0	0	0	0	0	0	0	1		1	4	2	4	2	4	3	1	2	1	1	1	2	1	1	1	3	2	2	2	1
1675	3	0	0	0	0	0	0	0	0	0	0	0	0	0	0	0	0	0	0	0	0	0	0	0	0	0	1		1	1	1	1	1	1	1	1	1	1	1	2	3	3	3	3	3	5	5	3	3
1676	3	0	0	0	0	0	0	0	0	0	0	0	0	0	0	0	0	0	0	0	0	0	0	0	0	0	1		1	2	5	2	4	2	4	3	1	1	1	1	2	1	1	1	3	5	5	3	1
1677	6	0	0	0	0	0	0	0	0	0	0	0	0	0	0	0	0	0	0	0	0	0	0	0	0	0	1		1	2	4	2	4	2	3	1	1	1	1	1	2	1	1	1	2	5	5	1	1
1678	6	0	1	0	0	0	0	0	0	0	0	0	0	0	0	0	0	0	0	0	0	0	0	0	1	0	0		1	4	2	4	2	4	3	1	1	1	1	1	2	1	1	1	2	3	2	2	1
1679	2	0	0	0	0	0	0	0	0	0	0	0	0	0	0	0	0	0	0	0	0	0	0	0	0	0	1		1	1	1	1	1	1	1	3	3	3	3	3	3	3	3	3	3	2	3	1	1
1680	3	0	0	0	0	0	0	0	0	0	0	0	0	0	0	0	0	0	0	0	0	0	0	0	0	0	1		1	3	3	3	3	3	3	3	3	3	3	3	3	3	3	3	3	1	1	1	1
1681	6	0	0	1	0	0	0	0	1	0	0	0	0	1	0	0	0	1	0	0	0	0	0	0	0	0	0		1	2	4	2	4	2	3	1	1	1	1	1	2	1	1	1	3	3	3	3	4
1682	2	0	0	0	0	0	0	0	0	0	0	0	0	0	0	0	0	0	0	0	0	1	0	0	0	0	0		2	1	5	1	4	3	4	3	1	1	1	3	2	1	1	1	2	3	3	2	2
1683	5	0	0	0	0	0	0	0	0	0	0	0	0	0	0	0	0	0	0	0	0	0	0	0	0	0	1		1	2	4	2	4	3	3	1	1	1	1	1	2	1	1	1	1	3	3	1	1
1684	6	0	0	0	0	0	0	0	0	0	0	0	0	0	0	0	0	0	0	0	0	0	0	0	0	0	1		1	3	3	3	3	2	3	1	1	1	1	2	2	1	1	1	3	3	4	2	1
1685	3	0	0	0	0	0	0	0	0	0	0	0	0	0	0	0	0	0	0	0	0	0	0	0	0	0	1		1	3	3	3	3	3	3	3	3	1	1	1	3	3	1	1	3	1	1	2	1
1686	6	0	0	1	0	0	0	0	0	0	0	0	0	0	0	0	0	0	0	0	0	0	0	0	0	0	0		1	4	4	4	4	4	2	1	1	1	1	1	1	1	1	1	1	2	2	3	3
1687	3	0	0	0	0	0	0	0	0	0	0	0	0	0	0	0	0	0	0	0	0	0	0	0	0	0	1		1	3	4	4	3	3	3	2	1	1	2	2	1	2	1	2	1	3	3	4	4
1688	2	0	1	0	0	0	0	0	0	0	0	0	0	0	0	0	0	0	0	0	0	0	0	0	0	0	0		3	4	3	4	3	3	3	3	1	1	2	2	2	2	2	2	2	3	4	2	2
1689	6	1	0	0	0	0	0	0	1	0	0	0	0	0	0	0	0	1	0	0	0	0	0	0	0	0	0		1	4	3	3	4	3	3	1	1	1	1	2	2	1	1	1	2	1	1	2	3
1690	5	0	0	0	0	0	0	0	0	0	0	0	0	0	0	0	0	0	0	0	0	0	0	0	0	0	1		1	4	2	4	2	3	4	1	1	1	1	1	2	1	1	1	1	3	2	2	2
1691	3	0	0	0	0	0	0	0	0	0	0	0	0	0	0	0	1	0	0	0	0	0	0	0	0	0	0		1	3	3	3	3	3	3	3	3	3	3	3	3	3	3	3	3	4	4	2	1
1692	6	0	0	0	0	0	0	0	0	0	1	0	0	0	0	0	0	0	0	0	0	0	0	0	0	0	0		1	2	2	2	4	2	4	1	3	1	1	2	2	1	1	1	3	3	4	3	1
1693	5	0	0	0	0	0	0	0	0	0	0	0	0	0	0	0	0	0	0	0	0	0	0	0	0	0	1		4	5	3	4	1	4	3	1	1	1	1	1	2	1	1	1	2	5	5	3	2
1694	2	0	0	0	0	0	0	0	0	0	0	0	0	0	0	0	0	0	0	0	0	0	0	0	0	0	1		1	3	3	4	3	4	4	1	3	1	1	2	2	1	1	1	3	2	1	5	1
1695	2	0	0	0	0	0	0	0	0	0	0	0	0	0	0	0	0	0	0	0	0	0	0	0	0	0	1		1	1	5	1	5	3	3	3	3	1	1	3	2	1	1	1	1	2	2	1	1
1696	7	0	0	0	0	0	0	0	0	0	0	0	0	0	0	0	0	0	0	0	0	0	0	0	0	0	1		4	5	2	2	2	5	2	1	1	1	1	1	2	1	1	1	2	3	2	1	1
1697	3	0	0	0	0	0	0	0	0	1	0	0	0	0	0	0	0	0	0	0	0	0	0	0	0	0	0		1	3	2	4	2	4	2	1	3	1	1	1	2	1	1	3	3	2	2	2	4
1698	3	0	0	0	0	0	0	0	0	0	0	0	0	0	0	0	0	0	0	0	0	0	0	0	0	0	1		1	2	4	2	4	3	4	2	3	1	1	1	2	1	1	1	3	4	4	3	1
1699	3	0	0	0	0	0	0	0	0	0	0	0	0	0	0	0	0	0	0	0	0	0	0	0	0	0	1		3	1	5	1	5	1	4	3	1	1	1	2	2	1	2	3	2	3	3	2	1
1700	3	0	0	0	0	0	0	0	0	0	0	0	0	0	0	0	0	0	0	0	0	0	0	0	0	0	1		1	5	4	4	5	5	5	1	1	1	1	1	2	1	1	1	3	3	3	1	1
1701	6	0	0	0	0	0	0	0	0	0	0	0	0	0	0	0	0	0	0	0	0	0	0	0	0	0	1		2	5	2	5	2	5	1	1	2	1	1	1	3	1	1	1	2	3	2	3	1
1702	2	0	0	0	0	0	0	0	0	0	0	0	0	0	0	0	0	0	0	0	0	0	0	0	0	0	1		1	5	3	4	2	4	3	1	1	1	1	3	3	1	1	1	3	4	2	4	2
1703	5	0	0	0	0	0	0	0	0	0	1	0	0	0	0	0	0	0	0	0	0	0	0	0	0	0	0		2	1	5	1	5	1	5	3	3	1	1	2	2	1	3	3	3	3	3	4	3
1704	7	0	0	0	0	0	0	0	0	0	0	0	0	0	0	0	0	0	0	0	0	0	0	0	0	0	1		1	4	2	4	2	4	2	1	1	2	1	1	2	1	1	1	2	2	2	3	1
1705	3	0	0	0	0	0	0	0	0	0	0	0	0	0	0	0	0	0	0	0	0	0	0	0	0	0	1		1	3	3	3	3	3	3	3	3	3	3	3	2	1	3	3	3	2	2	2	2
1706	3	0	0	0	0	0	0	0	0	0	0	0	0	0	0	0	0	0	0	0	0	0	0	0	0	0	1		2	4	2	4	2	5	2	1	1	1	1	1	3	1	1	1	3	3	3	4	2
1707	3	0	0	0	0	0	0	0	0	0	0	0	0	0	0	0	0	0	0	0	0	0	0	0	0	0	1		1	2	4	2	4	3	5	3	3	1	3	3	2	1	3	1	3	3	3	3	1
1708	5	0	0	0	0	0	0	0	0	0	0	0	0	0	0	0	0	0	1	0	0	0	0	1	0	0	0		1	4	2	4	3	4	4	1	1	1	1	2	2	1	1	3	3	3	3	1	1
1709	3	0	0	0	0	0	0	0	0	0	0	0	0	0	0	0	0	0	0	0	0	1	0	0	0	0	0		1	3	4	4	4	3	4	1	1	2	1	2	3	2	1	2	1	2	2	4	4
1710	5	0	0	1	0	0	0	0	0	0	0	0	0	0	0	0	0	0	0	0	0	0	0	1	0	0	0		1	3	3	3	3	3	3	3	3	3	3	3	3	3	3	3	3	2	2	4	3
1711	2	0	0	0	0	0	0	0	0	0	0	0	0	0	0	0	0	0	0	0	0	0	0	0	0	0	1		4	2	4	4	4	2	4	3	3	1	1	1	2	1	1	1	3	3	3	2	2
1712	3	0	0	0	0	0	0	0	0	0	0	0	0	0	0	0	0	0	0	0	0	0	0	0	0	0	1		1	1	5	1	5	1	5	1	3	3	1	3	2	1	1	1	3	3	2	4	1
1713	5	0	0	0	0	0	0	0	0	0	0	0	0	0	0	0	0	0	0	0	0	0	0	0	0	0	1		1	2	4	2	5	3	2	1	1	3	1	1	3	1	1	1	3	4	5	3	4
1714	6	1	0	1	0	0	0	0	0	1	0	0	0	0	1	0	0	0	0	0	0	0	0	0	0	0	0		4	2	4	1	3	3	3	1	1	1	1	3	2	1	1	1	3	4	3	1	4
1715	2	0	0	0	0	0	0	0	0	0	0	0	0	0	1	0	0	0	0	0	0	1	0	0	0	0	0		1	2	4	2	4	3	3	1	1	1	1	1	2	1	1	1	2	2	3	3	1
1716	3	0	0	0	0	0	0	0	0	0	0	0	0	0	0	0	0	0	0	0	0	0	0	0	0	0	1		1	2	4	3	3	3	4	3	1	1	1	1	2	1	1	1	2	2	2	3	3
1717	7	1	0	0	0	0	0	0	0	0	0	0	0	0	0	0	0	0	0	0	0	0	0	0	0	0	0		1	5	5	5	5	5	5	1	1	1	1	1	2	2	1	2	2	2	3	3	3
1718	2	0	0	0	0	0	0	0	0	0	0	0	0	0	0	0	0	0	0	0	0	0	0	0	0	0	1		1	1	5	1	5	2	5	3	3	3	3	3	3	1	3	3	3	3	4	3	3
1719	6	0	0	0	0	0	0	0	0	0	1	0	0	0	0	1	0	0	0	0	0	0	0	0	0	0	0		1	3	3	3	3	3	3	1	2	1	1	1	2	1	1	1	2	3	5	3	4
1720	3	0	0	0	0	0	0	0	0	0	0	0	0	0	0	0	0	0	0	0	0	0	1	0	1	0	0		1	3	3	3	3	3	3	3	3	1	1	3	3	3	3	3	3	1	1	5	1
1721	6	1	0	1	0	0	0	0	0	0	1	0	0	0	0	0	0	1	0	0	0	0	0	0	0	0	0		1	3	4	2	4	5	5	1	1	1	1	2	2	1	1	1	1	3	3	3	1
1722	2	0	0	0	0	0	0	0	0	0	0	0	0	0	0	0	0	0	0	0	0	0	1	0	0	0	0		1	2	4	2	4	2	3	3	1	1	1	3	2	1	3	1	3	2	1	4	2
1723	5	0	0	0	0	0	0	0	0	0	1	0	0	0	0	0	0	0	1	0	0	0	0	1	0	0	0		1	2	5	2	5	3	4	1	1	1	1	3	2	1	1	1	3	4	3	3	1
1724	6	1	1	0	0	0	1	0	0	0	0	0	0	0	0	0	0	0	0	0	0	0	0	0	0	0	0		1	5	2	5	1	5	1	3	3	3	3	3	3	3	3	3	3	2	2	3	1
1725	3	0	0	0	0	0	0	0	0	0	0	0	0	0	0	0	0	0	0	0	0	0	0	0	0	0	1		1	4	4	4	4	4	4	1	1	1	1	1	2	2	2	2	2	3	3	3	3
1726	2	0	0	0	0	0	0	0	0	0	0	0	0	0	0	0	0	0	0	0	0	0	0	0	0	1	0	Familial Mediterranean fever	1	5	2	5	2	1	2	1	1	1	1	3	3	1	1	1	3	2	1	2	1
1727	3	1	0	0	0	0	0	0	0	0	0	0	0	0	0	0	0	0	0	0	0	0	0	0	0	0	0		1	2	2	3	1	1	2	1	2	2	1	1	2	1	1	1	2	1	1	2	2
1728	2	0	0	0	0	0	0	0	0	0	0	0	0	0	0	0	0	0	0	0	0	0	0	0	0	0	1		1	5	3	4	3	5	3	1	1	1	1	2	2	1	1	1	2	3	2	1	1
1729	2	0	0	0	0	0	0	0	0	0	0	0	0	0	0	0	0	0	0	0	0	0	0	0	0	0	1		1	4	2	4	2	4	3	1	3	3	1	3	2	1	3	1	3	4	3	1	1
1730	2	0	0	0	0	0	0	0	0	0	0	0	0	0	0	0	0	0	0	0	0	0	0	0	0	0	1		1	3	4	4	3	4	3	3	3	1	1	3	3	1	3	3	2	3	2	2	3
1731	7	0	0	1	0	0	0	0	0	0	0	0	0	0	0	0	0	0	0	0	0	0	0	0	0	0	0		1	4	2	5	2	5	3	1	1	1	1	1	2	1	1	1	2	3	4	4	1
1732	3	0	0	0	0	0	0	0	0	0	0	0	0	0	0	0	0	0	0	0	0	0	0	0	0	0	1		1	4	4	2	2	4	3	3	1	1	1	1	2	1	1	1	3	5	5	1	1
1733	6	0	0	0	0	0	0	0	0	0	0	0	0	0	0	0	0	0	0	0	0	0	1	0	0	0	0		3	5	2	5	1	4	2	1	1	1	1	1	2	1	1	1	2	2	2	2	1
1734	7	0	0	0	0	0	0	0	0	0	0	0	0	0	0	0	0	0	0	0	0	0	0	0	0	0	1		1	4	2	4	1	4	2	1	1	1	1	1	2	1	1	1	1	1	1	4	1
1735	2	0	0	0	0	0	0	0	0	0	0	0	0	0	0	0	0	0	0	0	0	1	0	0	0	0	0		1	1	5	1	5	2	5	1	3	1	1	3	2	1	1	1	2	4	3	1	1
1736	2	0	0	0	0	0	0	0	0	0	0	0	0	0	0	0	0	0	0	0	0	1	0	0	0	0	0		1	5	5	5	3	5	2	1	1	1	1	1	3	1	1	1	2	3	4	3	1
1737	6	0	0	0	0	0	0	0	0	0	0	0	0	0	0	0	0	1	0	1	0	0	0	0	0	0	0		4	3	4	2	4	2	3	1	1	1	1	2	2	1	1	1	3	2	2	4	1
1738	6	1	0	0	0	0	0	0	0	0	0	0	0	0	0	0	0	1	0	0	0	1	0	0	0	0	0		1	1	4	2	5	1	4	1	3	1	1	1	2	1	1	1	3	3	2	3	1
1739	7	1	0	1	0	0	0	0	0	1	1	0	0	0	0	0	0	1	0	0	0	0	0	0	0	0	0		1	3	4	2	3	3	3	3	1	1	1	2	2	1	1	1	3	2	2	2	1
1740	5	0	0	0	0	0	0	0	0	0	0	0	0	0	0	0	0	0	0	0	0	0	0	0	0	0	1		2	1	5	1	5	1	5	1	1	1	1	2	2	1	1	1	2	5	2	1	1
1741	3	0	0	0	0	0	0	0	0	0	0	0	0	0	0	0	0	0	0	0	0	0	0	0	0	0	1		1	5	2	4	2	5	3	2	1	1	1	2	2	1	1	3	2	4	3	1	1
1742	6	1	0	0	0	0	0	0	0	0	0	0	0	0	0	0	0	0	0	0	0	0	0	0	0	0	0		4	4	2	4	2	4	2	1	1	1	1	1	2	1	1	1	2	2	5	2	2
1743	6	0	1	1	0	0	0	0	0	0	0	1	0	0	0	0	0	1	0	0	0	0	0	0	0	0	0		4	3	3	3	3	3	3	2	1	1	1	3	2	1	1	1	2	1	5	1	1
1744	3	0	0	0	0	0	0	0	0	0	1	0	0	0	0	0	0	0	0	0	0	0	0	0	0	0	0		2	4	2	4	1	5	1	1	1	1	1	3	2	1	1	1	3	4	3	4	1
1745	6	0	0	0	0	0	0	0	0	0	0	0	0	0	0	0	0	0	0	0	0	0	0	0	0	0	1		2	3	3	2	3	3	4	1	1	1	1	1	2	1	1	1	3	2	2	3	1
1746	2	0	0	0	0	0	0	0	0	0	0	0	0	0	0	0	0	0	0	0	0	1	0	0	0	0	0		1	1	5	2	2	2	5	3	1	1	1	1	2	1	1	1	3	4	4	4	2
1747	2	0	0	0	0	0	0	0	0	0	0	0	0	0	0	0	0	0	0	0	0	0	0	0	0	0	1		1	2	4	2	2	2	4	1	1	1	1	1	2	1	1	1	2	5	2	2	1
1748	7	0	0	0	0	0	0	0	0	0	0	0	0	0	0	0	0	0	0	0	0	0	0	0	0	0	1		4	4	3	3	2	4	3	1	1	1	1	1	3	1	1	1	3	3	3	3	2
1749	2	0	0	0	0	0	0	0	0	0	0	0	0	0	0	0	0	0	0	0	0	0	0	0	0	0	1		4	3	2	4	3	3	3	3	3	3	3	3	3	3	3	3	3	2	3	2	3
1750	3	0	0	0	0	0	0	0	0	0	0	0	0	0	0	0	0	0	0	0	0	0	0	0	0	0	1		1	3	4	3	4	4	2	3	1	1	3	2	2	1	3	3	3	3	1	4	5
1751	2	0	0	0	0	0	0	0	0	0	0	0	0	0	0	0	0	0	0	0	0	0	0	0	0	0	1		1	5	2	5	2	4	3	1	1	1	1	2	2	1	3	1	3	5	3	2	3
1752	2	0	0	0	0	0	0	0	0	0	0	0	0	0	0	0	0	0	0	0	0	0	0	0	0	0	1		1	4	4	3	4	4	4	1	1	1	1	1	2	1	1	1	2	4	4	3	4
1753	3	0	0	0	0	0	0	0	0	0	0	0	0	0	0	0	0	0	0	0	0	0	0	0	0	0	1		1	3	5	1	2	2	3	3	1	1	1	1	2	1	1	1	3	3	3	2	1
1754	6	0	0	0	0	0	0	0	0	1	0	0	0	0	0	0	0	0	0	0	0	0	0	0	0	0	0		1	3	2	4	2	4	1	1	3	1	1	3	2	1	1	1	3	5	4	4	5
1755	2	0	0	0	0	0	0	0	0	0	0	0	0	0	1	0	0	0	0	0	0	0	0	0	0	0	0		2	5	5	5	1	4	4	3	2	3	3	2	3	1	3	2	1	5	5	5	2
1756	6	0	0	0	0	0	0	0	0	0	0	0	0	0	0	0	0	1	0	0	0	0	0	0	0	0	0		3	3	4	2	4	3	4	3	3	1	1	3	2	1	1	1	3	3	2	3	1
1757	2	0	0	0	0	0	0	0	0	0	0	0	0	0	0	0	0	0	0	0	0	0	1	1	0	0	0		1	4	4	2	2	2	2	1	1	1	1	3	2	1	1	3	2	3	5	2	2
1758	3	0	0	0	0	0	0	0	0	0	0	0	0	0	0	0	0	0	0	1	0	0	0	0	0	0	0		1	2	3	2	3	4	3	1	1	1	1	2	2	1	1	1	2	5	3	3	3
1759	7	1	1	0	0	0	0	0	0	0	0	1	0	0	0	0	0	1	0	0	0	0	0	0	0	0	0		1	3	3	3	3	3	3	1	3	1	1	3	3	1	1	1	3	3	3	3	3
1760	5	0	0	0	0	0	0	0	0	0	0	0	0	0	0	0	0	0	0	0	0	0	0	0	0	0	1		1	2	4	2	4	2	4	1	1	1	1	1	2	1	1	1	2	3	4	1	1
1761	7	0	0	0	0	0	0	0	0	0	0	0	0	0	0	0	0	0	0	0	0	0	0	0	0	0	1		1	5	2	5	1	5	3	1	1	1	1	1	2	1	1	1	3	2	2	4	1
1762	6	1	0	1	0	0	0	0	0	0	0	0	0	0	0	0	0	0	0	0	0	0	0	0	1	0	0		1	4	3	4	3	4	3	1	1	1	1	1	2	1	1	1	2	2	3	3	3
1763	6	1	0	0	0	0	0	0	0	0	0	0	0	0	0	0	0	0	0	0	0	0	0	0	0	0	0		4	4	3	4	3	4	2	2	1	1	1	1	3	1	1	2	2	2	3	1	1
1764	7	0	0	0	0	0	0	0	0	0	0	0	0	0	0	0	1	1	0	0	0	0	0	0	0	0	0		2	3	4	3	3	3	3	1	1	1	1	1	2	1	1	1	3	3	3	1	1
1765	8	1	1	0	0	0	0	0	0	0	0	0	0	0	0	0	0	0	0	0	0	0	1	0	0	0	0		1	3	2	3	4	4	3	1	3	1	1	3	2	1	1	1	3	5	2	3	1
1766	2	0	0	0	0	0	0	0	0	0	0	0	0	0	0	0	0	0	0	0	0	0	0	0	0	0	1		1	3	3	3	3	3	3	1	1	1	1	2	2	1	1	1	2	2	4	5	1
1767	5	0	0	1	0	0	0	0	0	0	0	0	0	0	0	0	0	0	0	0	0	0	0	0	0	0	0		1	4	4	4	4	4	4	1	1	1	1	1	2	1	1	2	2	2	2	3	3
1768	6	0	0	0	0	0	0	0	0	1	0	0	0	0	0	0	0	0	0	0	0	0	0	0	0	0	0		1	5	1	5	1	5	4	1	1	1	1	2	2	1	1	1	3	2	3	1	1
1769	2	0	0	0	0	0	0	0	0	0	0	0	0	0	0	0	0	0	0	0	0	0	0	0	0	0	1		1	5	4	3	3	4	1	2	1	1	1	2	2	1	1	1	3	1	5	4	1
1770	6	0	0	1	0	0	0	0	0	0	0	0	0	0	0	0	0	0	0	0	0	0	0	0	0	0	0		1	4	2	4	2	4	2	1	1	1	1	1	2	1	1	1	3	3	1	4	1
1771	7	0	0	0	0	0	0	0	1	0	0	0	0	0	0	1	1	0	0	0	0	0	0	0	0	0	0		2	4	3	4	2	4	2	1	1	1	1	1	2	1	1	1	3	2	2	2	2
1772	2	0	0	0	0	0	0	0	0	0	0	0	0	0	0	0	0	0	0	0	0	0	0	0	0	0	1		1	1	5	1	5	1	4	3	3	1	3	3	2	1	3	3	3	4	3	1	1
1773	2	0	0	0	0	0	0	0	0	0	0	0	0	0	0	0	0	0	0	0	0	1	0	0	0	0	0		1	2	5	1	5	1	5	1	3	1	1	2	2	1	1	1	3	1	1	5	1
1774	5	0	0	0	0	0	0	0	0	0	0	0	0	0	0	0	0	0	0	0	0	0	0	0	0	0	1		1	3	3	4	2	4	3	1	1	1	1	3	2	1	1	1	1	3	3	4	3
1775	7	1	0	0	0	0	0	0	0	0	0	0	0	0	0	0	0	0	0	0	0	0	0	0	0	0	0		2	4	3	4	2	4	3	1	1	1	1	1	2	1	1	1	2	2	2	3	1
1776	7	0	0	0	0	0	0	0	0	0	0	0	1	0	0	0	0	1	0	0	0	0	0	0	0	0	0		2	2	3	3	4	3	3	1	1	1	1	2	2	1	1	3	3	4	3	4	1
1777	5	0	0	0	0	0	0	0	0	0	0	0	0	0	0	0	0	0	0	0	0	0	0	0	0	0	1		4	3	2	2	4	2	3	1	3	1	1	1	2	1	1	1	3	2	3	3	1
1778	5	0	0	0	0	0	0	0	0	0	0	0	0	0	0	0	0	0	0	0	0	0	0	0	0	0	1		1	2	3	4	3	4	2	1	1	1	1	2	2	1	1	1	2	3	3	4	5
1779	6	0	0	0	0	0	0	0	0	0	0	0	0	0	0	0	1	0	0	0	0	0	0	0	0	0	0		1	1	5	1	5	3	5	1	1	1	1	1	2	1	1	1	1	2	2	3	1
1780	5	0	0	0	0	0	0	0	0	0	0	0	0	0	0	0	0	0	0	0	0	1	0	0	0	0	0		1	1	5	1	4	1	5	1	3	1	1	1	2	1	1	1	3	5	3	2	1
1781	7	1	0	0	0	0	0	0	0	0	0	0	0	0	0	0	0	0	0	0	0	0	0	0	1	0	0		2	4	3	3	2	3	3	1	1	1	1	1	2	1	1	1	1	2	3	4	1
1782	3	0	0	0	0	0	0	0	0	0	0	0	0	0	0	0	0	0	0	0	0	1	0	0	0	0	0		1	1	4	2	4	2	4	1	3	1	1	2	2	1	1	1	3	4	4	3	3
1783	3	0	0	1	0	0	0	0	0	0	1	0	0	0	1	0	0	0	0	0	0	0	1	1	0	0	0		1	3	4	2	4	2	4	1	2	1	1	2	2	1	1	1	3	3	3	4	1
1784	7	0	0	0	0	0	0	0	0	0	0	0	0	0	0	0	0	0	0	0	0	0	0	0	0	0	1		2	5	5	5	5	5	5	3	3	3	3	3	3	3	3	3	3	1	1	4	4
1785	5	0	0	0	0	0	0	0	0	0	0	0	0	0	0	0	0	0	0	0	0	0	0	0	0	0	1		1	4	2	4	2	4	2	1	1	1	1	1	2	1	1	3	3	3	2	2	1
1786	5	0	0	0	0	0	0	0	1	0	0	0	0	0	0	0	0	0	0	0	0	0	0	0	0	0	0		2	3	3	3	3	3	3	1	1	1	1	1	2	1	1	1	2	3	3	2	2
1787	7	1	0	0	0	0	0	0	0	0	0	0	0	0	0	0	0	0	0	0	0	0	0	0	0	0	0		4	4	3	3	3	4	3	3	3	1	1	2	2	1	1	1	3	3	2	3	2
1788	6	0	0	0	0	0	0	0	0	0	0	0	0	0	0	0	0	0	0	0	0	0	0	0	0	0	1		2	2	3	2	3	2	3	3	1	1	1	3	2	1	1	1	3	3	2	1	2
1789	5	0	0	0	0	0	0	0	0	0	0	0	0	0	0	0	0	0	0	0	0	0	0	0	0	0	1		2	2	4	2	4	2	4	1	1	1	1	3	2	1	1	1	3	4	5	3	1
1790	6	0	0	0	0	0	0	0	0	0	0	0	0	1	0	0	0	0	0	1	0	0	1	0	0	0	0		1	2	5	1	5	3	5	1	1	1	1	1	2	1	1	1	2	3	5	1	1
1791	2	0	0	0	0	0	0	0	0	0	0	0	0	0	0	0	0	0	0	0	0	0	0	0	0	0	1		1	1	4	2	1	4	1	3	3	1	1	3	3	1	1	1	3	4	5	2	1
1792	2	0	0	0	0	0	0	0	0	0	0	0	0	0	0	0	0	0	0	1	0	0	0	0	0	0	0		1	4	3	4	3	3	3	1	3	1	1	2	2	1	1	1	2	3	3	2	2
1793	6	0	0	0	0	0	0	0	0	0	0	0	0	0	0	0	0	0	0	0	0	0	0	0	0	0	1		2	4	3	3	2	3	3	3	1	1	1	1	2	1	1	2	2	3	4	1	1
1794	7	0	0	0	0	0	0	0	0	0	0	0	0	0	0	0	0	0	0	0	0	0	0	0	1	0	0		2	3	3	3	3	3	3	2	2	2	2	2	2	2	2	2	2	1	5	3	3
1795	6	0	0	0	0	0	0	0	0	0	1	0	0	0	0	0	0	0	1	0	0	0	0	0	0	0	0		1	3	4	3	3	3	3	3	3	1	1	3	2	1	1	1	2	5	5	1	1
1796	5	0	0	0	0	0	0	0	0	0	0	0	0	0	0	0	0	0	0	0	0	0	0	0	0	0	1		1	3	3	2	4	3	3	1	1	1	1	1	2	1	1	1	3	2	3	3	1
1797	7	1	1	0	0	0	0	0	0	0	0	0	0	1	0	0	0	0	0	0	0	0	0	0	1	0	0		1	4	2	4	1	4	1	1	1	1	1	1	2	1	1	1	2	3	2	2	1
1798	7	0	0	0	0	0	0	0	0	0	0	0	0	0	0	0	0	0	0	0	0	0	0	0	0	0	1		1	3	3	3	3	3	3	3	1	1	1	1	3	1	1	1	2	2	5	4	1
1799	2	0	0	0	0	0	0	0	0	0	0	0	0	0	0	0	0	0	0	0	0	0	0	0	0	0	1		1	4	4	2	2	4	1	3	1	1	1	3	2	1	1	1	1	3	3	4	2
1800	6	0	0	1	0	0	0	0	0	1	1	0	0	0	0	0	0	0	0	0	0	0	0	0	0	0	0		1	3	3	3	3	4	2	3	1	1	1	1	2	1	1	1	3	2	2	3	1
1801	7	0	0	0	0	0	0	0	0	1	0	0	0	0	0	0	0	0	0	0	0	0	1	0	0	0	0		2	3	4	3	3	4	5	1	1	1	1	1	2	1	1	1	1	5	5	1	1
1802	3	0	0	0	0	0	0	0	0	0	0	0	0	0	0	0	0	0	0	0	0	1	0	0	0	0	0		1	2	4	2	4	4	4	2	1	1	1	2	2	1	2	1	2	4	5	1	2
1803	8	0	1	0	0	0	0	0	1	0	0	0	0	0	0	0	0	0	1	0	0	0	0	0	0	0	0		2	3	4	3	3	3	3	3	1	1	1	2	2	1	1	1	2	4	5	1	1
1804	2	0	0	0	0	0	0	0	0	0	0	0	0	0	0	0	0	0	0	0	0	1	0	0	0	0	0		1	1	5	1	5	1	5	3	2	1	1	2	2	1	1	1	2	4	5	4	5
1805	6	0	0	0	0	0	0	0	0	0	0	0	0	0	0	0	0	0	0	0	0	0	0	0	0	0	1		1	3	4	3	3	3	3	1	1	1	1	3	2	1	1	1	3	3	2	1	1
1806	2	0	0	0	0	0	0	0	0	0	0	0	0	0	0	0	0	0	0	0	0	0	0	0	0	0	1		1	3	3	3	3	3	3	2	3	3	1	2	2	1	1	3	3	2	2	3	3
1807	6	1	0	0	0	0	0	0	0	0	0	1	0	0	0	1	0	0	0	0	0	0	0	0	0	0	0		4	3	2	4	2	4	2	1	1	1	1	1	2	1	1	1	2	2	3	3	1
1808	2	0	0	0	0	0	0	0	0	0	0	0	0	0	0	0	0	0	0	0	0	0	0	0	0	0	1		1	3	4	2	3	4	3	3	1	1	1	2	2	1	1	1	3	5	4	3	1
1809	2	0	0	0	0	0	0	0	0	0	0	0	0	0	0	0	0	0	0	0	0	0	0	0	0	0	1		1	4	2	3	3	3	3	1	1	1	1	1	1	1	1	1	1	3	3	2	2
1810	5	0	0	0	0	0	0	0	0	1	0	0	0	0	1	0	0	0	0	1	0	0	0	0	0	0	0		1	2	4	3	4	3	4	1	1	1	1	1	2	1	1	1	3	3	5	1	1
1811	2	0	0	0	0	0	0	0	0	0	0	0	0	0	0	0	0	0	0	0	0	0	0	0	0	0	1		1	1	1	1	4	1	1	1	3	1	1	3	3	1	1	3	3	4	4	1	1
1812	3	0	0	0	0	0	0	0	0	0	0	0	0	0	0	0	0	0	0	0	0	0	0	0	0	0	1		1	2	5	2	5	2	4	1	1	1	1	1	2	1	1	1	2	4	4	2	1
1813	7	0	0	0	0	0	0	0	0	0	0	0	0	0	0	0	0	0	0	0	0	0	0	0	0	0	1		1	4	3	2	2	4	2	1	1	1	1	1	2	1	1	1	3	4	5	1	1
1814	3	0	0	0	0	0	0	0	0	0	0	0	0	0	0	0	0	0	0	0	0	0	0	0	0	0	1		1	3	3	3	3	3	3	1	1	1	1	3	2	1	1	1	3	3	3	3	3
1815	5	0	0	0	0	0	0	0	0	0	0	0	0	0	0	0	0	0	0	0	0	0	0	0	0	0	1		1	4	4	3	3	3	2	1	3	3	3	3	3	3	3	3	3	3	3	3	3
1816	3	0	0	0	0	0	0	0	0	0	0	0	0	0	0	0	0	0	0	0	0	0	0	0	0	0	1		1	2	4	2	2	4	3	2	3	1	1	2	2	1	1	1	2	4	3	3	3
1817	5	1	0	0	0	0	0	0	0	0	0	0	0	0	0	0	0	0	0	0	0	0	0	0	0	0	0		1	3	4	3	2	4	3	1	3	1	1	1	2	1	1	1	1	3	3	1	3
1818	8	1	0	0	0	0	0	0	1	0	0	0	0	1	0	0	0	0	0	0	0	0	0	0	0	0	0		4	5	2	5	2	4	2	1	3	1	1	1	2	1	1	1	3	2	3	2	1
1819	3	0	0	0	0	0	0	0	0	0	0	0	0	0	1	0	0	1	0	0	0	0	0	0	0	0	0		1	4	4	3	3	3	1	1	1	1	1	1	2	1	1	1	2	5	3	2	1
1820	8	0	0	1	0	0	0	0	0	0	0	0	0	0	0	0	0	1	0	0	0	0	0	0	0	0	0		1	5	1	5	1	1	3	1	1	1	1	1	2	1	1	1	3	3	2	4	1
1821	2	0	0	0	0	0	0	0	0	0	0	0	0	0	0	0	0	0	0	0	0	0	0	0	0	0	1		1	4	3	4	2	4	3	3	1	1	1	1	3	1	1	1	2	5	4	4	3
1822	8	1	0	0	0	0	0	0	0	0	0	0	0	0	0	0	0	0	0	0	0	0	0	0	0	0	0		1	4	2	5	1	5	1	3	1	3	1	1	2	1	1	1	2	1	1	4	1
1823	8	0	0	0	0	0	0	0	0	0	0	0	0	0	0	0	0	0	0	0	0	0	0	0	0	0	1		1	4	4	2	2	2	4	1	1	1	1	1	2	1	1	1	2	4	3	2	1
1824	2	0	0	0	0	0	0	0	0	0	0	0	0	0	0	0	0	0	0	0	0	0	0	0	0	0	1		1	1	1	1	1	1	1	3	3	3	3	3	3	3	3	3	3	1	1	1	1
1825	3	0	0	0	0	0	0	0	0	0	0	0	0	0	0	0	0	0	0	0	0	0	0	0	0	0	1		1	4	3	4	3	4	3	3	3	3	1	1	2	1	1	1	3	3	2	4	1
1826	2	0	0	0	0	0	0	0	0	0	0	0	0	0	0	0	0	0	0	0	0	0	0	0	0	0	1		1	2	4	2	3	2	3	3	3	1	1	2	2	1	1	3	1	3	3	4	1
1827	2	0	0	0	0	0	0	0	0	0	0	0	0	0	0	0	0	0	0	0	0	1	0	0	0	0	0		1	1	5	2	5	2	5	1	3	1	1	1	2	1	1	1	3	1	2	4	4
1828	3	0	0	0	0	0	0	0	0	0	0	0	0	0	0	0	0	0	0	0	0	0	0	0	0	0	1		1	2	2	2	4	3	2	2	1	1	1	1	2	1	1	1	2	2	3	1	2
1829	6	1	0	0	0	0	0	0	0	0	0	0	0	0	0	0	0	0	0	0	0	0	0	0	0	0	0		1	3	3	4	2	5	3	1	1	1	1	3	2	1	1	1	2	5	3	1	1
1830	5	0	0	0	0	0	0	0	0	0	0	0	0	0	0	0	0	0	0	0	0	0	0	0	0	0	1		4	4	4	4	4	4	3	1	1	1	1	1	1	1	1	1	1	5	5	4	4
1831	2	0	0	0	0	0	0	0	0	0	0	0	0	0	0	0	0	0	0	0	0	0	0	0	0	0	1		1	2	3	3	3	2	2	1	2	1	1	1	2	1	1	1	1	2	3	3	1
1832	2	1	1	0	0	1	1	0	0	0	0	0	0	0	0	0	0	0	0	0	0	0	0	0	0	0	0		2	5	5	5	5	5	5	2	1	1	1	1	2	1	1	1	1	5	5	5	5
1833	3	0	0	0	0	0	0	0	0	0	0	0	0	0	0	0	0	0	0	0	0	0	0	0	0	0	1		1	3	4	3	3	4	4	1	1	1	1	2	2	1	1	1	2	5	4	3	3
1834	2	0	0	0	0	0	0	0	0	0	1	0	0	0	0	0	0	0	0	0	0	0	1	0	0	0	0		1	1	5	1	4	1	4	1	1	1	1	1	3	1	1	1	1	3	4	2	2
1835	7	0	0	0	0	0	0	0	0	0	0	0	0	0	0	0	0	0	0	0	0	0	0	0	0	1	0	COPD, myocardial infarction, spinal infarction	1	5	1	5	2	1	3	1	1	1	1	1	2	1	1	1	2	2	2	1	1
1836	3	0	0	0	0	0	0	0	0	0	0	0	0	0	0	0	0	0	0	0	0	0	0	0	0	0	1		1	3	3	5	3	4	3	1	1	1	1	1	2	1	1	1	1	3	4	1	1
1837	8	0	0	1	0	0	0	0	0	0	0	0	0	0	0	1	0	1	0	0	0	0	0	0	0	0	0		1	4	2	3	3	4	3	1	1	1	1	1	2	1	1	1	3	2	2	2	1
1838	2	0	0	0	0	0	0	0	0	1	0	0	0	0	0	0	0	0	0	0	0	0	0	0	0	0	0		1	3	3	2	3	3	3	1	3	1	1	3	2	1	1	1	3	3	3	3	3
1839	6	0	0	0	0	0	0	0	0	0	0	0	0	0	0	0	0	0	0	0	0	0	0	0	0	0	1		2	3	2	4	2	5	3	3	1	1	1	2	2	1	1	1	3	2	3	1	1
1840	2	0	0	0	0	0	0	0	0	0	0	0	0	0	0	0	0	0	0	0	0	0	0	0	0	0	1		1	3	3	3	3	3	3	3	3	3	3	3	3	3	3	3	3	1	1	1	1
1841	8	1	0	0	0	0	0	0	0	0	0	0	0	0	0	0	0	0	0	0	0	0	0	0	0	0	0		2	4	3	4	3	4	4	1	1	1	1	3	2	1	1	1	3	5	5	2	1
1842	6	0	0	0	0	0	0	0	1	0	0	0	0	0	0	0	0	0	0	0	0	0	1	0	0	0	0		1	3	4	2	3	3	2	1	1	1	1	1	2	1	1	1	2	3	3	1	1
1843	6	0	0	0	0	0	0	0	0	0	0	0	0	0	0	0	0	0	0	0	0	0	0	0	0	0	1		1	4	5	4	4	2	3	1	1	1	1	1	2	1	1	1	3	3	5	3	1
1844	5	0	0	0	0	0	0	0	0	0	0	0	0	0	0	0	0	0	0	0	0	0	0	0	0	0	1		1	4	3	4	2	5	1	1	3	1	1	3	2	1	3	1	3	2	4	3	4
1845	3	0	0	0	0	0	0	0	0	0	0	0	0	0	0	0	0	0	0	0	0	0	0	0	0	0	1		2	2	4	2	4	2	3	1	3	1	1	2	2	1	1	1	3	2	5	1	1
1846	6	0	0	0	0	0	0	0	0	0	0	0	0	0	0	0	0	0	0	0	0	0	0	0	0	0	1		1	3	3	2	4	3	4	1	1	1	1	1	3	1	1	1	1	3	4	2	4
1847	6	0	0	0	0	0	0	0	0	0	1	1	0	0	0	0	0	1	0	0	0	0	0	0	0	0	0		1	2	4	2	3	4	3	1	1	1	1	1	2	1	1	1	2	5	4	1	2
1848	8	0	0	0	0	0	0	0	0	0	0	0	0	0	0	1	0	0	0	0	0	0	0	0	0	0	0		2	4	2	4	2	4	2	1	1	1	1	1	2	1	1	1	3	2	2	1	1
1849	6	0	0	0	0	0	0	0	0	0	0	0	0	0	0	0	0	0	0	0	0	0	0	0	0	0	1		4	3	3	4	4	4	3	1	1	1	1	1	2	1	1	1	2	3	4	3	1
1850	8	1	0	0	0	0	0	0	0	0	1	0	0	0	0	0	0	0	0	0	0	0	0	0	0	0	0		2	3	4	3	4	3	3	1	3	1	1	1	2	1	1	1	1	4	4	2	4
1851	3	0	0	0	0	0	0	0	0	0	0	0	0	0	0	0	0	0	0	1	0	0	0	0	0	0	0		1	4	3	3	3	4	3	1	2	1	1	3	2	1	1	1	3	3	4	2	4
1852	5	0	0	0	0	0	0	0	0	0	0	0	0	0	0	0	0	0	0	1	0	0	0	0	0	0	0		1	5	1	5	1	4	1	1	1	1	1	1	2	1	1	1	2	1	1	5	1
1853	6	0	0	0	0	0	0	0	0	0	0	0	0	0	0	0	0	0	0	0	0	0	0	0	0	0	1		1	4	2	4	2	4	2	1	1	1	1	1	2	1	1	1	3	2	2	3	3
1854	5	0	0	0	0	0	0	0	0	0	0	0	0	0	0	0	0	0	0	0	0	0	0	0	0	0	1		1	5	2	4	2	4	2	3	3	3	1	3	3	3	3	3	3	5	4	4	4
1855	8	0	0	0	0	0	0	0	0	0	0	0	0	0	0	0	0	0	0	0	0	0	0	0	0	0	1		1	4	2	4	2	5	3	3	1	1	1	1	2	1	1	1	3	2	2	4	1
1856	3	0	0	0	0	0	0	0	0	0	0	0	0	0	0	0	0	0	0	0	0	0	0	0	0	0	1		4	3	3	3	3	3	3	1	1	1	1	1	2	1	1	1	3	3	3	3	3
1857	3	0	0	0	0	0	0	0	0	0	0	0	0	0	1	0	0	0	0	0	0	1	0	0	0	0	0		1	4	4	3	3	3	2	1	1	1	1	1	3	1	1	1	3	4	3	3	1
1858	3	0	0	0	0	0	0	0	0	0	0	0	0	0	0	0	0	0	0	0	0	0	0	0	0	0	1		1	2	4	2	2	3	2	1	1	1	1	1	2	1	1	1	3	5	4	3	3
1859	6	1	0	0	0	0	0	0	0	0	0	0	0	0	0	0	0	0	0	0	0	0	0	0	0	0	0		1	4	4	3	3	3	3	3	1	1	1	1	2	1	1	1	2	3	2	3	2
1860	6	0	0	0	0	0	0	0	0	0	0	0	0	0	0	0	0	0	0	0	0	0	0	0	0	0	1		1	4	1	5	1	5	1	2	1	1	1	1	2	1	1	1	2	2	1	4	1
1861	3	0	0	0	0	0	0	0	0	0	0	0	0	0	0	0	0	0	0	0	0	0	0	0	0	0	1		1	3	3	3	3	3	3	3	1	1	1	2	2	1	1	1	3	2	3	5	3
1862	5	0	0	0	0	0	0	0	0	0	0	0	0	0	0	0	0	0	0	0	0	0	0	0	0	0	1		1	3	3	3	3	4	3	1	1	1	1	3	2	1	1	1	2	3	5	3	1
1863	2	0	0	0	0	0	0	0	0	0	0	0	0	0	0	0	0	0	0	0	0	1	0	0	0	0	0		1	2	4	2	3	3	3	1	1	1	1	1	2	1	1	1	3	4	3	2	2
1864	6	0	0	0	0	0	0	0	1	0	0	0	0	0	0	0	0	0	0	0	0	0	0	0	0	0	0		4	3	3	3	3	3	3	1	1	1	1	1	2	1	1	1	3	5	5	2	2
1865	2	0	0	0	0	0	0	0	0	0	0	0	0	0	0	0	0	0	0	0	0	0	0	0	0	0	1		1	1	4	1	5	2	5	1	1	1	1	1	2	1	1	3	2	3	4	3	3
1866	5	0	0	0	0	0	0	0	0	0	1	0	0	0	0	0	0	0	0	0	0	1	0	0	0	0	0		1	1	5	1	4	3	3	1	3	1	1	1	2	1	3	3	2	5	5	2	1
1867	7	1	0	1	0	0	0	0	1	0	0	0	0	0	0	0	0	0	0	0	0	0	0	0	0	0	0		1	3	3	3	3	3	3	3	3	1	1	1	2	1	1	1	2	3	2	3	1
1868	3	0	0	0	0	0	0	0	0	0	0	0	0	0	0	0	0	0	0	1	0	0	0	0	0	0	0		1	1	4	1	4	1	1	1	1	1	1	3	3	1	1	1	3	5	4	1	1
1869	3	0	0	0	0	0	0	0	0	0	0	0	0	0	0	0	0	0	0	0	0	0	0	0	0	0	1		1	2	4	2	4	2	4	1	3	1	1	3	2	1	1	1	3	4	4	2	1
1870	3	0	0	0	0	0	0	0	0	0	0	0	0	0	0	0	0	0	0	0	0	0	0	0	0	0	1		2	4	5	2	4	2	1	1	1	1	1	1	3	1	1	2	1	4	5	2	2
1871	3	0	0	0	0	0	0	0	0	0	0	0	0	0	0	0	0	0	0	0	0	0	0	0	0	0	1		1	3	3	4	3	3	3	2	3	3	1	2	3	3	1	2	3	5	5	2	2
1872	8	0	0	1	0	0	0	0	0	0	0	0	0	0	0	0	0	0	0	0	0	0	0	0	0	0	0		2	2	5	2	4	3	3	1	1	1	1	1	2	1	1	1	2	5	5	1	1
1873	2	0	0	0	0	0	0	0	0	1	0	0	0	0	0	0	0	0	0	0	0	0	0	0	0	0	0		1	2	4	2	4	3	4	1	1	1	1	2	2	1	3	1	3	2	1	5	1
1874	8	0	0	0	0	0	0	0	1	0	0	0	0	0	0	1	0	0	0	0	0	0	0	0	0	0	0		1	4	2	4	1	5	3	1	1	1	1	1	2	1	1	1	2	2	3	2	1
1875	3	0	0	0	0	0	0	0	0	0	0	0	0	0	0	0	0	0	0	0	0	0	0	0	0	0	1		1	3	3	2	3	2	3	1	1	1	1	2	1	1	1	1	2	2	3	2	3
1876	8	1	0	0	0	0	0	0	0	0	0	0	0	0	0	0	0	0	0	0	0	0	0	0	0	0	0		1	4	3	2	2	4	2	1	1	1	1	1	2	1	1	1	2	3	3	1	2
1877	7	0	0	1	0	0	0	0	0	0	0	0	0	0	0	0	0	0	0	0	0	0	0	0	0	0	0		2	4	3	4	2	4	3	1	3	1	1	1	2	1	1	1	3	3	3	2	1
1878	3	0	0	0	0	0	0	0	0	0	0	0	0	0	0	0	0	0	0	0	0	0	0	1	0	0	0		1	4	4	4	4	4	4	1	3	1	1	1	2	1	1	1	3	3	2	4	1
1879	2	0	0	0	0	0	0	0	0	0	0	0	0	0	0	0	0	0	0	0	0	0	0	0	0	0	1		1	2	4	2	4	2	4	3	1	1	1	1	3	1	1	1	3	5	5	5	4
1880	5	0	0	0	0	0	0	0	0	0	0	0	0	0	0	0	0	0	0	0	0	0	0	0	0	0	1		1	2	4	2	4	2	4	2	1	1	1	1	2	1	1	1	2	2	2	3	3
1881	5	1	0	0	0	0	0	0	0	0	0	0	0	0	0	0	0	0	0	0	0	1	0	0	0	0	0		2	2	4	2	4	3	3	1	1	1	1	1	2	1	1	1	2	3	5	2	5
1882	8	1	0	0	0	0	0	1	0	0	0	0	0	0	0	0	0	0	0	0	0	0	0	0	0	0	0		2	4	3	2	2	2	3	1	1	1	1	1	2	1	1	1	1	2	1	3	3
1883	6	0	0	0	0	0	0	0	0	0	0	0	0	0	0	0	0	0	0	0	0	0	0	0	0	0	1		1	3	3	3	3	3	3	2	1	1	1	2	2	1	1	1	3	2	2	2	1
1884	3	0	0	0	0	0	0	0	0	0	0	0	0	0	0	0	0	0	0	0	0	0	0	0	1	0	0		1	4	2	3	2	4	3	1	1	1	1	1	2	1	1	1	3	3	4	3	1
1885	2	0	0	0	0	0	0	0	0	0	0	0	0	0	0	0	0	0	0	0	0	0	0	0	0	0	1		1	3	3	3	4	3	3	1	3	3	1	1	2	1	1	1	1	3	3	3	1
1886	3	0	0	0	0	0	0	0	0	0	0	0	0	0	0	0	0	0	0	0	0	0	0	0	0	0	1		1	5	1	5	1	5	1	3	3	1	1	1	2	1	3	1	3	2	3	3	1
1887	3	0	0	0	0	0	0	0	0	0	0	0	0	0	0	0	0	0	0	0	0	0	0	0	0	0	1		1	4	2	4	2	4	3	1	1	1	1	1	2	1	1	1	1	4	1	5	1
1888	3	0	0	0	0	0	0	0	0	0	0	0	0	0	0	0	0	0	0	0	0	0	0	0	0	0	1		1	3	2	4	2	4	2	1	1	1	1	2	2	1	1	1	3	2	1	3	2
1889	7	0	0	0	0	0	0	0	0	0	0	0	0	0	0	1	0	0	0	0	0	0	0	0	0	0	0		2	4	2	4	2	4	2	1	1	1	1	2	2	1	1	1	2	3	3	2	1
1890	8	0	0	0	0	0	0	0	0	0	0	0	0	0	0	0	0	0	0	0	0	0	0	0	0	0	1		4	2	2	3	2	2	2	2	3	2	1	3	2	2	2	3	3	3	3	3	3
1891	3	0	0	0	0	0	0	0	0	0	0	0	0	0	0	0	0	0	0	0	0	0	0	0	0	0	1		1	1	5	1	5	1	3	1	1	1	1	1	2	1	1	1	3	3	3	3	2
1892	5	0	0	0	0	0	0	0	0	0	1	0	0	0	0	0	0	0	0	0	0	0	0	0	0	0	0		1	2	4	2	4	4	5	1	1	1	1	1	1	1	1	1	1	4	3	2	3
1893	2	0	0	0	0	0	0	0	0	0	0	0	0	0	0	0	0	0	0	0	0	0	0	0	0	0	1		1	4	2	4	3	3	3	1	1	1	1	1	1	1	1	1	1	4	3	4	4
1894	5	0	0	0	0	0	0	0	0	0	0	0	0	0	0	0	0	0	0	0	0	0	0	0	0	0	1		1	4	3	3	3	5	3	1	1	1	1	1	2	3	1	1	3	2	3	2	1
1895	3	0	0	0	0	0	0	0	0	0	0	0	0	0	0	0	0	0	0	0	0	0	0	0	0	0	1		1	3	3	3	3	3	3	3	1	1	1	1	2	1	1	1	3	1	1	3	3
1896	3	0	0	0	0	0	0	0	0	0	0	0	0	0	0	0	0	0	0	0	0	1	0	0	0	0	0		1	1	5	1	5	1	5	1	1	1	1	1	2	1	1	1	3	5	3	1	1
1897	5	0	0	0	0	0	0	0	0	0	0	0	0	0	0	0	0	0	0	0	0	1	0	0	0	0	0		1	3	4	3	4	2	3	1	1	1	1	1	2	1	1	1	2	2	2	1	1
1898	5	1	0	0	0	0	0	0	0	0	0	0	0	0	0	0	0	0	0	0	0	0	0	0	0	0	0		1	1	1	1	5	1	4	1	1	1	1	1	2	1	1	1	1	5	5	1	5
1899	3	0	0	0	0	0	0	0	0	0	0	0	0	0	0	0	0	0	0	0	0	0	0	0	0	0	1		1	2	5	1	4	2	5	1	3	1	1	1	2	1	1	1	2	3	1	4	2
1900	2	0	0	0	0	0	0	0	0	0	0	0	0	0	0	0	0	0	0	0	0	1	0	0	0	0	0		1	1	5	1	5	1	5	3	1	1	1	2	3	1	3	3	3	4	1	1	3
1901	2	0	0	0	0	0	0	0	0	0	0	0	0	0	0	0	0	0	0	0	0	0	0	0	0	0	1		1	4	2	4	3	4	5	1	1	1	1	1	2	1	1	1	2	1	2	1	1
1902	5	0	0	0	0	0	0	0	1	0	0	0	0	0	0	0	0	1	1	0	0	0	0	0	0	0	0		2	2	2	2	3	3	4	1	3	1	1	3	2	1	1	1	2	3	3	2	1
1903	5	0	0	0	0	0	0	0	0	0	0	0	0	0	0	0	0	0	0	0	0	0	0	0	0	0	1		1	5	2	4	2	5	3	1	1	1	1	1	2	1	1	3	3	5	4	2	1
1904	5	0	0	0	0	0	0	0	0	0	0	0	0	0	0	0	0	0	0	0	0	0	0	0	0	0	1		1	1	1	1	1	1	1	3	3	3	3	3	1	1	3	3	3	1	1	2	2
1905	5	0	0	0	0	0	0	0	1	0	0	1	0	0	0	0	0	1	0	0	0	0	0	0	0	0	0		1	1	4	2	5	2	4	2	1	1	1	3	2	3	3	1	3	3	2	2	1
1906	2	0	0	0	0	0	0	0	0	0	0	0	0	0	0	0	0	0	0	0	0	0	0	0	0	0	1		1	2	4	2	4	2	4	1	3	1	1	1	2	1	1	3	3	4	3	3	1
1907	5	0	0	0	0	0	0	0	0	0	0	0	0	0	0	0	0	0	0	0	0	0	0	0	0	0	1		1	3	3	3	3	4	3	1	1	1	1	1	2	1	1	1	3	3	5	3	1
1908	8	1	0	1	0	0	0	0	0	0	0	0	0	0	0	1	1	1	0	1	0	0	0	0	1	0	0		2	3	4	3	4	3	4	3	3	1	1	1	2	1	1	1	3	4	5	2	1
1909	2	0	0	0	0	0	0	0	0	0	0	0	0	0	0	0	0	0	0	0	0	0	0	0	0	0	1		1	3	3	3	3	3	3	1	3	1	1	1	2	1	1	1	2	2	2	3	3
1910	2	0	0	0	0	0	0	0	0	0	0	0	0	0	0	0	0	0	0	1	0	0	0	0	0	0	0		1	3	3	3	3	3	3	3	3	3	3	3	3	3	3	3	3	3	1	5	5
1911	2	0	0	0	0	0	0	0	0	0	0	0	0	0	0	0	0	0	0	0	0	0	0	0	0	0	1		1	4	2	4	2	4	3	1	1	1	1	1	2	1	1	1	3	3	3	1	1
1912	2	0	0	0	0	0	0	0	0	0	0	0	0	0	0	0	0	1	0	0	0	0	0	0	0	0	0		1	3	3	4	3	4	3	1	3	3	1	3	2	1	1	1	3	5	3	3	1
1913	2	0	0	0	0	0	0	0	0	0	0	0	0	0	0	0	0	0	0	0	0	0	0	0	0	0	1		1	3	3	3	3	3	5	1	3	3	1	3	3	1	3	3	3	5	5	3	3
1914	8	1	0	1	0	0	0	0	1	0	0	0	0	0	0	0	0	0	0	0	0	0	0	0	0	0	0		2	5	1	5	1	5	1	1	2	1	1	1	2	1	1	1	3	2	2	1	1
1915	2	0	0	0	0	0	0	0	0	0	0	0	0	0	0	0	0	0	0	0	0	1	0	0	0	0	0		1	2	4	2	4	2	4	2	1	1	1	1	3	1	1	1	1	4	4	4	2
1916	2	0	0	0	0	0	0	0	0	1	0	0	0	0	0	0	0	0	0	0	0	0	0	0	0	0	0		1	4	2	5	2	4	3	1	1	1	1	1	2	1	1	1	2	5	3	4	2
1917	2	0	0	0	0	0	0	0	0	0	0	0	0	0	0	0	0	0	0	0	0	0	0	0	0	0	1		1	1	1	1	1	1	1	1	1	1	1	1	1	1	1	1	1	2	2	5	5
1918	2	0	0	0	0	0	0	0	0	0	0	0	0	0	0	0	0	0	0	0	0	0	0	0	0	0	1		1	3	3	3	3	3	3	3	3	3	3	3	3	3	3	3	3	4	4	3	3
1919	3	0	0	0	0	0	0	0	0	0	0	0	0	0	0	0	0	0	0	0	0	0	0	0	0	0	1		1	2	3	3	2	2	2	1	1	1	1	1	2	1	1	1	3	2	2	3	3
1920	3	0	0	1	0	0	0	0	0	0	0	0	0	0	0	0	0	0	0	0	0	0	0	0	0	0	0		1	1	5	1	5	1	5	1	3	1	1	3	2	1	3	1	3	4	3	2	1
1921	2	0	0	0	0	0	0	0	0	0	0	0	0	1	1	0	0	0	0	0	0	0	0	0	0	0	0		1	2	5	2	4	2	5	1	1	1	1	2	2	1	1	1	2	2	2	4	1
1922	8	1	0	0	0	0	0	0	1	0	0	0	0	0	0	0	0	0	0	0	0	0	0	0	1	1	0	Femur fracture	2	4	3	4	3	4	4	1	1	1	1	1	2	1	1	1	3	3	2	3	1
1923	8	0	0	0	0	0	0	0	0	0	0	0	0	0	0	0	0	0	0	0	0	0	0	0	0	0	1		1	3	3	3	3	3	3	1	1	1	1	1	3	1	1	3	3	3	3	4	2
1924	2	0	0	0	0	0	0	0	0	0	0	0	0	0	0	0	0	0	0	0	0	1	1	0	0	0	0		1	2	5	2	2	1	5	1	1	1	1	2	2	1	1	1	2	2	3	2	3
1925	3	0	0	0	0	0	0	0	0	1	0	0	0	0	0	0	0	0	0	0	0	0	0	0	0	0	0		2	2	4	3	3	4	4	1	1	1	1	1	2	1	1	1	1	5	5	4	1
1926	5	0	0	0	0	0	0	0	0	0	1	0	0	0	0	0	0	0	0	0	0	0	0	0	0	0	0		2	4	2	3	3	4	3	1	3	1	1	1	2	1	1	1	3	2	2	1	3
1927	2	0	0	0	0	0	0	0	0	0	0	0	0	0	0	0	0	0	0	0	0	0	0	0	0	0	1		1	3	3	3	3	3	3	3	3	3	3	3	3	3	3	3	3	3	3	3	3
1928	3	0	0	0	0	0	0	0	0	0	0	0	0	0	0	0	0	0	0	0	0	0	0	0	0	0	1		1	3	3	3	3	3	3	2	2	2	3	3	3	2	2	2	2	3	3	3	3
1929	2	0	0	0	0	0	0	0	0	0	0	0	0	0	0	0	0	0	0	0	0	0	0	1	0	0	0		1	3	3	3	3	3	3	3	3	3	1	3	2	3	3	1	1	4	4	1	4
1930	8	1	0	1	0	0	0	0	0	0	0	0	0	0	0	0	0	0	0	0	0	0	0	0	0	0	0		1	4	3	4	2	2	3	3	3	1	1	3	2	1	1	1	2	3	2	3	1
1931	2	0	0	0	0	0	0	0	0	0	0	0	0	0	0	0	0	0	0	0	0	0	0	0	0	0	1		1	3	3	3	3	3	3	3	3	3	3	3	3	3	3	3	3	3	3	3	3
1932	8	1	0	0	0	0	1	0	0	0	0	0	0	0	0	0	0	0	0	0	0	0	0	0	0	0	0		1	4	3	4	3	4	3	1	1	1	1	1	2	1	1	1	2	4	3	3	3
1933	8	0	0	0	0	0	0	0	0	0	0	0	0	0	0	0	0	0	0	0	0	0	0	0	0	0	1		1	4	3	3	3	3	3	1	1	1	1	1	2	2	2	2	2	3	3	3	1
1934	8	0	0	0	0	0	0	0	1	1	0	0	0	0	0	0	0	1	1	0	0	0	0	0	0	1	0	Bilateral wrist fractures	3	3	3	4	3	4	3	1	1	1	1	1	2	1	1	1	2	3	2	3	1
1935	8	0	0	1	0	0	0	0	0	0	0	0	0	1	0	0	0	0	0	0	0	0	0	0	0	0	0		2	4	3	4	4	3	3	2	1	1	1	1	2	1	1	1	3	4	3	2	1
1936	2	0	0	0	0	0	0	0	0	0	1	0	0	0	0	0	0	0	0	0	0	0	0	0	0	0	0		1	1	5	3	3	3	3	1	3	3	1	1	2	1	1	1	3	4	5	3	3
1937	8	0	0	1	0	0	0	0	0	0	0	0	0	0	0	0	0	0	0	0	0	0	0	0	0	0	0		1	3	2	4	2	2	3	1	1	1	1	1	2	1	1	1	2	5	2	3	1
1938	8	1	0	0	0	0	0	0	1	0	0	0	0	0	0	0	0	0	0	0	0	0	0	0	1	0	0		2	2	4	3	2	4	2	1	1	1	1	1	2	1	1	1	1	3	4	2	1
1939	2	0	0	0	0	0	0	0	0	0	0	0	0	0	0	0	0	0	0	0	0	0	0	0	0	0	1		1	2	4	2	4	2	4	2	2	1	1	2	2	1	1	1	1	5	5	2	1
1940	2	0	0	0	0	0	0	0	0	0	0	0	0	0	0	0	0	0	0	0	0	0	0	0	0	0	1		1	3	3	3	3	3	3	3	1	1	1	1	2	1	3	1	3	3	3	3	3
1941	8	0	0	0	0	0	0	0	0	0	0	0	0	0	0	0	0	0	0	0	0	0	0	0	0	0	1		2	4	3	4	3	4	2	1	1	3	1	2	2	1	1	3	3	3	2	2	1
1942	5	0	0	0	0	0	0	0	0	0	0	0	0	0	0	0	0	0	0	0	0	0	0	0	0	0	1		2	3	3	3	3	3	3	3	3	3	1	3	3	1	1	1	3	2	5	1	1
1943	8	1	0	0	0	0	0	0	0	0	0	0	0	0	0	1	0	0	0	0	0	0	0	0	0	0	0		1	4	2	4	2	4	3	1	1	1	1	1	2	1	1	1	3	2	2	2	1
1944	8	0	1	1	0	0	0	0	0	0	0	0	0	0	0	0	0	0	0	0	0	0	0	0	0	0	0		1	3	2	4	3	4	1	3	1	1	1	1	2	1	1	1	3	3	5	3	1
1945	8	0	0	0	0	0	0	0	0	0	0	0	0	0	0	0	0	0	0	0	0	0	0	0	0	0	1		3	5	2	5	2	5	2	1	1	1	1	2	2	2	2	2	2	3	2	3	1
1946	2	0	0	0	0	0	0	0	0	0	0	0	0	0	0	0	0	0	0	0	0	0	0	0	0	0	1		1	2	4	2	3	3	3	3	3	1	1	3	2	1	3	3	3	4	3	3	1
1947	5	0	0	0	0	0	0	0	0	0	0	0	0	0	0	0	0	0	0	0	0	0	0	0	0	0	1		1	4	2	3	2	4	2	1	1	1	1	1	1	3	1	1	3	1	1	3	1
1948	2	0	0	0	0	0	0	0	0	0	0	0	0	0	0	0	0	0	0	0	0	0	0	0	0	0	1		1	2	2	2	2	2	4	3	3	3	2	3	3	3	3	3	3	2	2	1	1
1949	8	0	0	0	0	0	0	0	0	0	0	0	0	0	0	0	0	1	0	0	0	0	0	0	0	0	0		1	2	4	2	4	3	4	1	1	1	1	1	2	1	1	1	2	4	5	1	1
1950	2	0	0	0	0	0	0	0	0	0	0	0	0	0	0	0	0	0	0	1	0	0	0	0	0	1	0	Developmental disorder	1	2	5	1	4	2	5	2	2	1	1	1	2	1	3	3	3	3	3	3	1
1951	8	0	0	0	0	0	0	0	0	0	0	0	0	0	0	0	0	0	0	0	0	0	0	0	0	0	1		1	3	3	3	3	3	3	3	3	3	3	3	3	3	3	3	3	1	1	1	1
1952	2	0	0	0	0	0	0	0	0	0	0	0	0	0	0	0	0	0	0	0	0	0	0	0	0	0	1		1	3	2	3	4	3	3	1	1	1	1	1	2	1	1	1	2	3	3	4	4
1953	8	0	0	0	0	0	0	0	0	0	0	0	0	0	0	0	0	0	0	0	0	0	0	0	0	0	1		1	5	1	5	3	5	3	2	3	1	1	1	2	1	1	3	3	2	2	1	1
1954	5	0	0	1	0	0	0	0	0	1	0	0	0	0	0	0	0	0	0	0	0	0	1	0	0	0	0		1	2	4	4	4	2	3	3	3	1	1	1	2	1	1	1	2	2	5	1	3
1955	8	1	0	0	0	0	0	0	0	0	0	0	0	0	0	0	0	1	1	0	0	0	0	0	0	0	0		1	4	2	4	2	4	3	1	1	1	1	1	2	1	1	1	2	5	5	3	1
1956	5	0	0	0	0	0	0	0	0	0	0	0	0	0	1	0	0	0	0	0	0	0	0	1	0	0	0		1	5	1	5	1	5	1	3	1	1	1	1	2	1	1	1	1	3	4	2	1
1957	2	0	0	0	0	0	0	0	0	0	0	0	0	0	0	0	0	0	0	0	0	0	0	0	0	0	1		1	4	3	4	4	4	4	1	1	1	1	1	3	1	1	1	2	4	3	3	3
1958	8	1	0	0	0	0	0	0	0	0	0	0	0	0	0	0	0	0	0	0	0	0	0	0	0	0	0		2	4	2	3	3	4	3	1	1	1	1	2	2	1	1	1	2	3	3	3	3
1959	8	0	0	0	0	0	0	0	0	0	0	0	0	0	0	0	0	1	1	0	0	0	0	0	0	0	0		1	3	2	3	3	3	3	1	1	1	1	3	2	1	1	1	3	2	2	3	1
1960	2	0	0	0	0	0	0	0	0	0	0	0	0	0	0	0	0	0	0	0	0	0	0	0	0	0	1		1	3	3	4	3	3	4	1	2	3	3	2	2	3	1	1	1	5	3	1	3
1961	8	0	0	0	0	0	0	0	0	0	0	0	0	0	0	0	0	0	0	0	0	0	0	0	0	0	1		4	4	2	5	2	5	2	1	1	1	1	1	2	1	1	1	2	3	2	3	1
1962	2	0	0	0	0	0	0	0	0	0	0	0	0	0	0	0	0	0	0	0	0	0	0	0	0	0	1		1	3	4	3	3	2	3	1	1	1	1	1	1	1	1	1	1	2	3	3	4
1963	8	0	0	0	0	0	0	0	0	0	0	0	1	0	0	0	0	0	0	0	0	0	0	1	0	1	0	Chronic otitis media	4	4	3	4	2	3	3	1	3	1	1	1	2	1	1	1	3	5	2	3	1
1964	8	1	0	1	0	0	0	0	0	0	0	0	0	0	0	0	0	1	0	1	0	0	0	0	0	0	0		2	3	3	3	2	4	3	1	1	1	1	3	2	1	1	1	2	5	3	2	1
1965	8	0	0	0	0	0	0	0	1	1	1	0	0	0	0	0	0	0	0	0	0	0	0	0	1	0	0		3	4	2	4	1	5	3	1	3	1	1	3	2	1	1	1	2	2	1	4	1
1966	2	0	0	0	0	0	0	0	0	0	0	0	0	0	0	0	0	0	0	0	0	0	0	0	0	0	1		1	5	2	4	2	4	2	1	3	1	1	3	2	1	1	1	3	4	3	2	1
1967	2	0	0	0	0	0	0	0	0	0	0	0	0	0	0	0	0	0	0	0	0	0	0	0	0	0	1		2	2	2	1	2	3	4	3	3	2	3	3	3	3	3	3	3	1	1	1	2
1968	2	0	0	0	0	0	0	0	0	0	0	0	0	0	0	0	0	0	0	0	0	0	0	0	0	0	1		1	5	2	5	2	5	1	2	3	1	1	1	2	3	1	3	3	1	2	1	1
1969	2	0	0	0	0	0	0	0	0	0	0	0	0	0	0	0	0	0	0	0	0	0	0	0	0	0	1		1	2	4	2	4	2	4	1	1	1	1	2	2	1	1	1	3	2	3	3	1
1970	2	0	0	0	0	0	0	0	0	0	0	0	0	0	0	0	0	0	0	0	0	0	0	0	0	0	1		1	3	3	3	4	4	3	3	2	2	2	2	2	2	3	2	2	3	3	3	3
1971	2	0	0	0	0	0	0	0	0	0	0	0	0	0	0	0	0	0	0	0	0	0	0	0	0	0	1		1	2	3	3	2	3	3	1	1	1	1	1	2	1	1	1	2	4	1	1	1
1972	8	1	1	1	0	0	0	0	0	1	0	0	0	0	0	0	0	0	0	0	0	0	0	0	0	0	0		1	5	1	5	1	5	1	1	1	1	1	1	2	1	1	1	2	2	1	4	1
1973	4	0	0	0	0	0	0	0	0	0	0	0	0	0	0	0	0	0	0	0	0	0	0	0	0	0	1		1	3	3	3	3	3	3	1	3	1	1	3	2	1	1	1	3	4	5	3	2
1974	4	0	0	0	0	0	0	0	0	0	0	0	0	0	0	0	0	0	0	0	0	0	1	0	0	0	0		1	4	2	3	3	4	2	3	2	1	1	1	2	3	1	3	3	2	2	1	4
1975	6	1	1	1	0	0	0	0	0	0	0	0	0	0	0	0	0	0	0	0	0	0	0	0	0	0	0		1	1	5	1	5	4	1	3	3	1	1	2	2	1	1	1	3	5	5	1	5
1976	6	0	0	0	0	0	0	0	0	0	0	0	0	0	0	0	0	0	1	0	0	0	0	0	0	0	0		1	4	4	2	4	2	4	1	2	1	1	1	2	1	1	1	2	4	5	1	1
1977	3	0	0	0	0	0	0	0	0	0	0	0	0	0	0	0	0	0	0	0	0	0	0	0	0	0	1		2	3	4	3	2	3	3	1	1	1	1	2	2	1	1	1	2	3	4	2	2
1978	7	0	0	0	0	0	0	0	0	0	1	0	0	0	0	0	0	0	0	0	0	0	0	0	1	0	0		2	4	3	3	3	4	2	1	1	1	1	2	2	1	1	1	2	2	2	4	1
1979	7	1	0	0	0	0	0	0	0	0	0	0	0	0	0	0	0	0	0	0	0	0	0	0	0	0	0		1	1	5	2	3	1	4	3	3	1	1	3	2	3	3	1	2	5	3	3	5
1980	7	0	0	0	0	0	1	0	0	0	0	0	0	0	0	0	0	0	0	0	0	0	0	0	0	0	0		1	4	2	4	2	3	3	3	3	1	1	1	2	1	1	1	1	1	1	4	4
1981	6	0	0	0	0	0	0	0	1	0	1	0	0	0	0	0	0	0	0	0	0	0	0	0	0	0	0		2	5	2	5	1	3	3	3	1	1	1	1	2	1	1	1	2	2	1	4	1
1982	6	0	0	0	0	0	0	0	0	0	0	0	0	0	0	0	0	0	0	0	0	0	0	0	0	0	1		3	3	4	3	3	3	3	1	1	1	1	1	2	1	1	2	2	2	2	1	3
1983	6	1	0	0	0	0	0	0	0	0	0	0	0	0	0	0	0	0	0	0	0	0	0	0	0	0	0		1	4	3	3	3	4	2	1	1	1	1	1	2	1	1	1	2	2	3	2	4
1984	4	0	0	0	0	0	0	0	0	0	0	0	0	0	0	0	0	0	0	0	0	1	0	0	0	0	0		1	3	3	3	3	3	3	3	3	3	3	3	3	3	3	3	3	1	1	3	3
1985	7	1	1	1	0	0	0	0	1	1	0	0	0	0	0	0	0	0	1	0	0	0	0	0	0	0	0		1	3	3	3	2	4	4	1	1	1	1	1	2	1	1	1	2	3	4	2	3
1986	5	0	0	0	0	0	0	0	0	0	0	0	0	0	0	1	0	0	0	0	0	0	0	0	0	0	0		4	4	3	3	2	4	5	2	1	1	1	2	2	1	1	1	3	3	5	4	1
1987	5	1	0	0	1	0	0	0	0	0	0	0	0	0	0	0	0	1	0	0	0	0	0	0	0	1	0	Sleep apnea, headache, right leg numbness	1	2	3	3	2	3	2	3	3	1	1	1	2	1	3	1	3	2	2	4	2
1988	8	0	0	0	0	0	0	0	1	0	0	0	0	0	0	0	0	0	0	0	0	0	0	0	0	0	0		4	3	3	3	3	5	3	1	1	3	1	1	3	1	1	1	3	2	5	4	1
1989	3	0	0	0	0	0	0	0	0	0	0	0	0	0	0	0	0	0	0	0	0	0	0	0	0	0	1		1	1	5	1	3	2	4	1	1	1	1	1	2	1	1	1	1	3	3	3	1
1990	2	0	0	0	0	0	0	0	0	0	0	0	0	0	0	0	0	0	0	0	0	0	0	0	0	0	1		1	4	4	4	4	4	4	3	3	3	3	3	3	3	3	3	3	2	2	3	4
1991	4	0	0	0	0	0	0	0	0	0	0	0	0	0	0	0	0	0	0	0	0	0	0	0	0	0	1		1	1	5	5	5	1	5	1	3	3	1	1	2	1	1	1	3	5	5	4	1
1992	2	0	0	0	0	0	0	0	0	0	0	0	0	0	0	0	0	0	0	0	0	0	0	0	0	0	1		1	4	4	2	4	3	4	1	1	1	1	1	2	1	3	3	3	3	5	4	1
1993	2	0	0	0	0	0	0	0	0	0	0	0	0	0	0	0	0	0	0	0	0	0	0	0	0	0	1		1	1	1	1	5	1	5	2	2	1	2	1	2	1	1	1	2	5	5	1	1
1994	2	0	0	0	0	0	0	0	0	0	0	0	0	0	0	0	0	0	0	0	0	0	0	0	0	0	1		1	4	4	4	2	4	5	3	1	1	1	3	2	1	1	1	2	5	5	4	3
1995	2	0	0	0	0	0	0	0	0	0	0	0	0	0	0	1	0	0	0	0	0	0	0	0	0	0	0		1	1	4	2	4	3	5	3	3	1	1	1	2	1	1	1	3	2	1	1	1
1996	8	0	0	0	0	0	0	0	1	0	0	0	0	0	0	0	0	0	0	0	0	0	0	0	0	0	0		4	2	3	2	3	3	3	1	1	1	1	1	2	1	1	1	3	3	3	2	1
1997	2	0	0	0	0	0	0	0	0	0	0	0	0	0	0	0	0	0	0	0	0	0	0	0	0	0	1		1	2	3	3	3	3	3	1	1	1	1	2	2	1	1	1	3	4	5	2	1
1998	8	0	0	1	0	0	0	0	0	0	0	0	0	0	0	0	0	0	0	0	0	0	0	0	0	0	0		2	5	2	4	2	4	2	1	1	1	1	1	2	1	1	1	3	5	5	1	1
1999	8	1	0	0	0	0	0	0	0	0	0	0	0	0	0	0	0	0	0	0	0	0	0	0	0	0	0		1	4	3	4	3	4	3	1	2	1	1	1	2	1	1	1	2	3	3	1	1
[truncated: 1 more rows]
[truncated: 29 more columns]
